# Supplementary material for: Amino Acid Frequency in the Proteome Is Not Associated With Realised Thermal Limit nor Dietary Niche Breadth in 35 Lepidoptera Species
Source: Ecol Evol. 2025 Dec 3;15(12):e72608. doi: 10.1002/ece3.72608 (PMC12675941; doi:10.1002/ece3.72608)
Supplement: Supplementary file 2 — Data S1: ece372608‐sup‐0002‐Supinfo02.csv. [file ECE3-15-e72608-s001.csv]

	gbifID	datasetKey	occurrenceID	kingdom	phylum	class	order	family	genus	species	scientificName	decimalLatitude	decimalLongitude	coordinateUncertaintyInMeters	coordinatePrecision	elevation	elevationAccuracy	eventDate	day	month	year	taxonKey	speciesKey
1	2397707031	50c9509d-22c7-4a22-a47d-8c48425ef4a7	https://www.inaturalist.org/observations/5777044	Animalia	Arthropoda	Insecta	Lepidoptera	Pyralidae	Achroia	Achroia grisella	Achroia grisella (Fabricius, 1794)	30.159444	-97.845556	NA	NA	NA	NA	2017-04-14T21:59	14	4	2017	1870988	1870988
2	3017988452	50c9509d-22c7-4a22-a47d-8c48425ef4a7	https://www.inaturalist.org/observations/50199539	Animalia	Arthropoda	Insecta	Lepidoptera	Pyralidae	Achroia	Achroia grisella	Achroia grisella (Fabricius, 1794)	41.346904	-72.902429	196	NA	NA	NA	2020-06-17T20:50	17	6	2020	1870988	1870988
3	4056533627	8a863029-f435-446a-821e-275f4f641165	https://observation.org/observation/249666245	Animalia	Arthropoda	Insecta	Lepidoptera	Pyralidae	Achroia	Achroia grisella	Achroia grisella (Fabricius, 1794)	52.45	6	NA	NA	NA	NA	2022-07-13	13	7	2022	1870988	1870988
4	4409628203	8a863029-f435-446a-821e-275f4f641165	https://observation.org/observation/282875320	Animalia	Arthropoda	Insecta	Lepidoptera	Pyralidae	Achroia	Achroia grisella	Achroia grisella (Fabricius, 1794)	50.305965	8.063431	14	NA	NA	NA	2023-08-03	3	8	2023	1870988	1870988
5	2959960963	7d17a2b2-8751-41b5-ac9b-48effc1ea236	588089	Animalia	Arthropoda	Insecta	Lepidoptera	Pyralidae	Achroia	Achroia grisella	Achroia grisella (Fabricius, 1794)	51.413346	-2.713149	707.1	NA	NA	NA	1996-07-23	23	7	1996	1870988	1870988
6	1234515792	f506be53-9221-4b44-a41d-5aa0905ec216	urn:zmuc:2001-07-30/2001-08-02:1804	Animalia	Arthropoda	Insecta	Lepidoptera	Pyralidae	Achroia	Achroia grisella	Achroia grisella (Fabricius, 1794)	55.702512	12.558956	NA	NA	NA	NA	2001-07-30/2001-08-02	NA	NA	2001	1870988	1870988
7	3038569448	5e43a220-a91d-485b-b608-58fd22693be7	17294055	Animalia	Arthropoda	Insecta	Lepidoptera	Pyralidae	Achroia	Achroia grisella	Achroia grisella (Fabricius, 1794)	52.830364	-0.845876	7.1	NA	NA	NA	2019-07-10	10	7	2019	1870988	1870988
8	1458524256	38b4c89f-584c-41bb-bd8f-cd1def33e92f	urn:lsid:artportalen.se:sighting:13616347	Animalia	Arthropoda	Insecta	Lepidoptera	Pyralidae	Achroia	Achroia grisella	Achroia grisella (Fabricius, 1794)	59.36916	18.05436	100	NA	NA	NA	2003-08-19	19	8	2003	1870988	1870988
9	4035160710	87b6acb8-4db2-4769-93ca-e086040dfe14	urn:catalog:DanishLepidopterologicalSociety:Bugbase:1736185	Animalia	Arthropoda	Insecta	Lepidoptera	Pyralidae	Achroia	Achroia grisella	Achroia grisella (Fabricius, 1794)	56.803	10.089	100	NA	NA	NA	2022-08-06	6	8	2022	1870988	1870988
10	3919587474	38b4c89f-584c-41bb-bd8f-cd1def33e92f	urn:lsid:artportalen.se:sighting:103471351	Animalia	Arthropoda	Insecta	Lepidoptera	Pyralidae	Achroia	Achroia grisella	Achroia grisella (Fabricius, 1794)	55.94467	14.27216	10	NA	NA	NA	2022-09-10	10	9	2022	1870988	1870988
11	3302327355	50c9509d-22c7-4a22-a47d-8c48425ef4a7	https://www.inaturalist.org/observations/37386124	Animalia	Arthropoda	Insecta	Lepidoptera	Pyralidae	Achroia	Achroia grisella	Achroia grisella (Fabricius, 1794)	26.416809	-81.902511	5	NA	NA	NA	2020-01-05T01:33	5	1	2020	1870988	1870988
12	3825528118	8a863029-f435-446a-821e-275f4f641165	https://observation.org/observation/219596224	Animalia	Arthropoda	Insecta	Lepidoptera	Pyralidae	Achroia	Achroia grisella	Achroia grisella (Fabricius, 1794)	51.472071	9.009495	25	NA	NA	NA	2021-07-10	10	7	2021	1870988	1870988
13	2958461911	7d17a2b2-8751-41b5-ac9b-48effc1ea236	602616	Animalia	Arthropoda	Insecta	Lepidoptera	Pyralidae	Achroia	Achroia grisella	Achroia grisella (Fabricius, 1794)	51.322882	-2.797849	707.1	NA	NA	NA	1993-12-31	31	12	1993	1870988	1870988
14	3884287638	857bce66-f762-11e1-a439-00145eb45e9a	https://www.zobodat.at/belege.php?id=2115546	Animalia	Arthropoda	Insecta	Lepidoptera	Pyralidae	Achroia	Achroia grisella	Achroia grisella (Fabricius, 1794)	48.299999	14.29	500	NA	290	30	1911	NA	NA	1911	1870988	1870988
15	4156350325	8a863029-f435-446a-821e-275f4f641165	https://observation.org/observation/248167179	Animalia	Arthropoda	Insecta	Lepidoptera	Pyralidae	Achroia	Achroia grisella	Achroia grisella (Fabricius, 1794)	48.268158	8.238122	48	NA	NA	NA	2022-07-05	5	7	2022	1870988	1870988
16	1950481633	962f59bc-f762-11e1-a439-00145eb45e9a	LUXNATFUND439512	Animalia	Arthropoda	Insecta	Lepidoptera	Pyralidae	Achroia	Achroia grisella	Achroia grisella (Fabricius, 1794)	48.8139	5.58816	NA	NA	NA	NA	2000-07-07	7	7	2000	1870988	1870988
17	3866333314	b124e1e0-4755-430f-9eab-894f25a9b59c	urn:uuid:10a15da1-f489-42a8-9827-c9535ee0a6b4	Animalia	Arthropoda	Insecta	Lepidoptera	Pyralidae	Achroia	Achroia grisella	Achroia grisella (Fabricius, 1794)	59.812848	10.205994	200	NA	NA	NA	2022-07-21	21	7	2022	1870988	1870988
18	2397631535	50c9509d-22c7-4a22-a47d-8c48425ef4a7	https://www.inaturalist.org/observations/31785411	Animalia	Arthropoda	Insecta	Lepidoptera	Pyralidae	Achroia	Achroia grisella	Achroia grisella (Fabricius, 1794)	29.043	-95.42	10	NA	NA	NA	2019-08-30T06:30	30	8	2019	1870988	1870988
19	4516257107	50c9509d-22c7-4a22-a47d-8c48425ef4a7	https://www.inaturalist.org/observations/197512466	Animalia	Arthropoda	Insecta	Lepidoptera	Pyralidae	Achroia	Achroia grisella	Achroia grisella (Fabricius, 1794)	-37.208103	175.301019	209	NA	NA	NA	2024-01-21T07:09	21	1	2024	1870988	1870988
20	1933087464	b124e1e0-4755-430f-9eab-894f25a9b59c	urn:uuid:09fa2dff-b0bd-45c9-8727-360fabfd4363	Animalia	Arthropoda	Insecta	Lepidoptera	Pyralidae	Achroia	Achroia grisella	Achroia grisella (Fabricius, 1794)	59.327388	10.803912	25	NA	NA	NA	2018-09-16	16	9	2018	1870988	1870988
21	3418194379	5efce611-2582-4954-bcd1-ae97493b3ed7	RCBA-UMU_1998	Animalia	Arthropoda	Insecta	Lepidoptera	Pyralidae	Achroia	Achroia grisella	Achroia grisella (Fabricius, 1794)	37.939135	-0.956592	NA	NA	199	0	2020-10-04	4	10	2020	1870988	1870988
22	4466507457	c8ab6260-a5b3-4605-a810-130bc08cf7ea	32841482	Animalia	Arthropoda	Insecta	Lepidoptera	Pyralidae	Achroia	Achroia grisella	Achroia grisella (Fabricius, 1794)	51.510982	-0.735412	7.1	NA	NA	NA	2023-09-04	4	9	2023	1870988	1870988
23	2250962334	040c5662-da76-4782-a48e-cdea1892d14c	MNAG242-08	Animalia	Arthropoda	Insecta	Lepidoptera	Pyralidae	Achroia	Achroia grisella	BOLD:AAB1547	45.59	-72.5	NA	NA	NA	NA	2007-12-12	12	12	2007	10426071	1870988
24	1950530512	962f59bc-f762-11e1-a439-00145eb45e9a	LUXNATFUND528487	Animalia	Arthropoda	Insecta	Lepidoptera	Pyralidae	Achroia	Achroia grisella	Achroia grisella (Fabricius, 1794)	48.7833	6	NA	NA	NA	NA	1973-08-18	18	8	1973	1870988	1870988
25	3346594915	d8cd16ba-bb74-4420-821e-083f2bac17c2	GU686750	Animalia	Arthropoda	Insecta	Lepidoptera	Pyralidae	Achroia	Achroia grisella	Achroia grisella (Fabricius, 1794)	48.53	12.12	NA	NA	NA	NA	2006-06-10	10	6	2006	1870988	1870988
26	1843015788	87b6acb8-4db2-4769-93ca-e086040dfe14	urn:catalog:DanishLepidopterologicalSociety:Bugbase:796523	Animalia	Arthropoda	Insecta	Lepidoptera	Pyralidae	Achroia	Achroia grisella	Achroia grisella (Fabricius, 1794)	55.702	12.559	100	NA	NA	NA	2003-08-01	1	8	2003	1870988	1870988
27	3346583718	d8cd16ba-bb74-4420-821e-083f2bac17c2	GU089346	Animalia	Arthropoda	Insecta	Lepidoptera	Pyralidae	Achroia	Achroia grisella	Achroia grisella (Fabricius, 1794)	35.71	-83.85	NA	NA	NA	NA	2004-07-20	20	7	2004	1870988	1870988
28	1458530087	38b4c89f-584c-41bb-bd8f-cd1def33e92f	urn:lsid:artportalen.se:sighting:13622276	Animalia	Arthropoda	Insecta	Lepidoptera	Pyralidae	Achroia	Achroia grisella	Achroia grisella (Fabricius, 1794)	59.87018	17.587	100	NA	NA	NA	2008-08-20/2008-08-25	NA	8	2008	1870988	1870988
29	4510128067	50c9509d-22c7-4a22-a47d-8c48425ef4a7	https://www.inaturalist.org/observations/195739558	Animalia	Arthropoda	Insecta	Lepidoptera	Pyralidae	Achroia	Achroia grisella	Achroia grisella (Fabricius, 1794)	-36.925064	174.738084	13	NA	NA	NA	2024-01-04T22:49:48	4	1	2024	1870988	1870988
30	4059041782	c8ab6260-a5b3-4605-a810-130bc08cf7ea	20705071	Animalia	Arthropoda	Insecta	Lepidoptera	Pyralidae	Achroia	Achroia grisella	Achroia grisella (Fabricius, 1794)	51.602612	-1.255767	5	NA	NA	NA	2021-06-16	16	6	2021	1870988	1870988
31	3038522798	5e43a220-a91d-485b-b608-58fd22693be7	17294056	Animalia	Arthropoda	Insecta	Lepidoptera	Pyralidae	Achroia	Achroia grisella	Achroia grisella (Fabricius, 1794)	52.808249	-0.873907	7.1	NA	NA	NA	2019-08-26	26	8	2019	1870988	1870988
32	3433661765	38b4c89f-584c-41bb-bd8f-cd1def33e92f	urn:lsid:artportalen.se:sighting:95307956	Animalia	Arthropoda	Insecta	Lepidoptera	Pyralidae	Achroia	Achroia grisella	Achroia grisella (Fabricius, 1794)	58.33056	11.79004	50	NA	NA	NA	2021-07-25	25	7	2021	1870988	1870988
33	1234527503	f506be53-9221-4b44-a41d-5aa0905ec216	urn:zmuc:2006-09-01/2006-09-06:1804	Animalia	Arthropoda	Insecta	Lepidoptera	Pyralidae	Achroia	Achroia grisella	Achroia grisella (Fabricius, 1794)	55.702512	12.558956	NA	NA	NA	NA	2006-09-01/2006-09-06	NA	9	2006	1870988	1870988
34	4168113614	df12ca07-f133-4550-ab3b-fde13f0e76ba	http://tun.fi/JX.1620555#53	Animalia	Arthropoda	Insecta	Lepidoptera	Pyralidae	Achroia	Achroia grisella	Achroia grisella (Fabricius, 1794)	61.514469	24.023301	1	NA	NA	NA	2023-07-30T00:00Z	30	7	2023	1870988	1870988
35	2570232700	a307e4d7-1de2-4adc-95d5-a0a8d5f57236	NMR996800013464	Animalia	Arthropoda	Insecta	Lepidoptera	Pyralidae	Achroia	Achroia grisella	Achroia grisella (Fabricius, 1794)	50.928	5.994	111	0.001	NA	NA	1983-09	NA	9	1983	1870988	1870988
36	1653030728	2a796d4b-d12f-4806-876a-4fbb5e0a63ca	7db57ed3-7cc4-477d-9c35-6ed7c7fb07af	Animalia	Arthropoda	Insecta	Lepidoptera	Pyralidae	Achroia	Achroia grisella	Achroia grisella (Fabricius, 1794)	-34.968109	138.631195	NA	NA	NA	NA	1972-05-01	1	5	1972	1870988	1870988
37	3885699243	857bce66-f762-11e1-a439-00145eb45e9a	https://www.zobodat.at/belege.php?id=7007213	Animalia	Arthropoda	Insecta	Lepidoptera	Pyralidae	Achroia	Achroia grisella	Achroia grisella (Fabricius, 1794)	48.857498	15.875834	500	NA	NA	NA	2009-09-23	23	9	2009	1870988	1870988
38	4525109489	50c9509d-22c7-4a22-a47d-8c48425ef4a7	https://www.inaturalist.org/observations/199263334	Animalia	Arthropoda	Insecta	Lepidoptera	Pyralidae	Achroia	Achroia grisella	Achroia grisella (Fabricius, 1794)	-36.92507	174.738078	13	NA	NA	NA	2024-02-14T21:59:04	14	2	2024	1870988	1870988
39	3407972572	50c9509d-22c7-4a22-a47d-8c48425ef4a7	https://www.inaturalist.org/observations/96999917	Animalia	Arthropoda	Insecta	Lepidoptera	Pyralidae	Achroia	Achroia grisella	Achroia grisella (Fabricius, 1794)	51.786685	19.348139	2	NA	NA	NA	2021-08-13T21:41	13	8	2021	1870988	1870988
40	2250963475	040c5662-da76-4782-a48e-cdea1892d14c	MNAG234-08	Animalia	Arthropoda	Insecta	Lepidoptera	Pyralidae	Achroia	Achroia grisella	BOLD:AAB1547	45.66	-72.795	NA	NA	NA	NA	2007-11-14	14	11	2007	10426071	1870988
41	4058976062	c8ab6260-a5b3-4605-a810-130bc08cf7ea	29060957	Animalia	Arthropoda	Insecta	Lepidoptera	Pyralidae	Achroia	Achroia grisella	Achroia grisella (Fabricius, 1794)	51.449855	-0.941526	70.7	NA	NA	NA	2022-04-30	30	4	2022	1870988	1870988
42	4148512742	54facf62-bf0c-43e7-9972-4fdc407fa6c5	65550c71-a9bc-46d0-863e-43d5b9d2c293	Animalia	Arthropoda	Insecta	Lepidoptera	Pyralidae	Achroia	Achroia grisella	Achroia grisella (Fabricius, 1794)	43.67223	4.08997	NA	NA	NA	NA	2019-06-20	20	6	2019	1870988	1870988
43	3858762050	50c9509d-22c7-4a22-a47d-8c48425ef4a7	https://www.inaturalist.org/observations/122121500	Animalia	Arthropoda	Insecta	Lepidoptera	Pyralidae	Achroia	Achroia grisella	Achroia grisella (Fabricius, 1794)	52.038528	-1.329562	4	NA	NA	NA	2022-06-17T05:46:09	17	6	2022	1870988	1870988
44	2350290491	6ac3f774-d9fb-4796-b3e9-92bf6c81c084	NA	Animalia	Arthropoda	Insecta	Lepidoptera	Pyralidae	Achroia	Achroia grisella	Achroia grisella (Fabricius, 1794)	48.361084	8.821142	250	NA	NA	NA	2019-07-30T00:00	30	7	2019	1870988	1870988
45	3712444761	50c9509d-22c7-4a22-a47d-8c48425ef4a7	https://www.inaturalist.org/observations/108098658	Animalia	Arthropoda	Insecta	Lepidoptera	Pyralidae	Achroia	Achroia grisella	Achroia grisella (Fabricius, 1794)	-36.925022	174.738145	13	NA	NA	NA	2022-03-07T22:39:52	7	3	2022	1870988	1870988
46	4466521961	c8ab6260-a5b3-4605-a810-130bc08cf7ea	33388346	Animalia	Arthropoda	Insecta	Lepidoptera	Pyralidae	Achroia	Achroia grisella	Achroia grisella (Fabricius, 1794)	51.389615	-0.688601	7.1	NA	NA	NA	2023-09-05	5	9	2023	1870988	1870988
47	4056471686	8a863029-f435-446a-821e-275f4f641165	https://observation.org/observation/250110931	Animalia	Arthropoda	Insecta	Lepidoptera	Pyralidae	Achroia	Achroia grisella	Achroia grisella (Fabricius, 1794)	52.4	4.8	NA	NA	NA	NA	2022-07-23	23	7	2022	1870988	1870988
48	2864730404	50c9509d-22c7-4a22-a47d-8c48425ef4a7	https://www.inaturalist.org/observations/49041437	Animalia	Arthropoda	Insecta	Lepidoptera	Pyralidae	Achroia	Achroia grisella	Achroia grisella (Fabricius, 1794)	51.498537	-0.238628	21	NA	NA	NA	2020-06-09T17:32:56	9	6	2020	1870988	1870988
49	2234730577	50c9509d-22c7-4a22-a47d-8c48425ef4a7	https://www.inaturalist.org/observations/15286439	Animalia	Arthropoda	Insecta	Lepidoptera	Pyralidae	Achroia	Achroia grisella	Achroia grisella (Fabricius, 1794)	35.544514	-82.370704	13	NA	NA	NA	2018-08-06T22:26	6	8	2018	1870988	1870988
50	4171276678	50c9509d-22c7-4a22-a47d-8c48425ef4a7	https://www.inaturalist.org/observations/164950031	Animalia	Arthropoda	Insecta	Lepidoptera	Pyralidae	Achroia	Achroia grisella	Achroia grisella (Fabricius, 1794)	47.025204	15.271352	37	NA	NA	NA	2023-05-31T23:06	31	5	2023	1870988	1870988
51	2959380403	7d17a2b2-8751-41b5-ac9b-48effc1ea236	599343	Animalia	Arthropoda	Insecta	Lepidoptera	Pyralidae	Achroia	Achroia grisella	Achroia grisella (Fabricius, 1794)	51.476511	-2.592462	70.7	NA	NA	NA	1997-12-31	31	12	1997	1870988	1870988
52	2339006422	9b12d595-11ea-4128-88ea-ed378eb9ea9a	a620f4c4-b218-46b8-9a92-0ad8da8a7d62	Animalia	Arthropoda	Insecta	Lepidoptera	Pyralidae	Achroia	Achroia grisella	Achroia grisella (Fabricius, 1794)	30.312222	-93.260833	NA	NA	NA	NA	1993-09-15	15	9	1993	1870988	1870988
53	1432684743	38b4c89f-584c-41bb-bd8f-cd1def33e92f	urn:lsid:artportalen.se:sighting:61340155	Animalia	Arthropoda	Insecta	Lepidoptera	Pyralidae	Achroia	Achroia grisella	Achroia grisella (Fabricius, 1794)	57.99743	14.73984	50	NA	NA	NA	2016-07-26T02:33	26	7	2016	1870988	1870988
54	2963853471	50c9509d-22c7-4a22-a47d-8c48425ef4a7	https://www.inaturalist.org/observations/60604893	Animalia	Arthropoda	Insecta	Lepidoptera	Pyralidae	Achroia	Achroia grisella	Achroia grisella (Fabricius, 1794)	52.323623	18.978304	15	NA	NA	NA	2020-09-24T14:29	24	9	2020	1870988	1870988
55	4483366811	7d17a2b2-8751-41b5-ac9b-48effc1ea236	4142387	Animalia	Arthropoda	Insecta	Lepidoptera	Pyralidae	Achroia	Achroia grisella	Achroia grisella (Fabricius, 1794)	51.413091	-2.502492	70.7	NA	NA	NA	2020-06-23	23	6	2020	1870988	1870988
56	1415884079	040c5662-da76-4782-a48e-cdea1892d14c	MOTAR050-12	Animalia	Arthropoda	Insecta	Lepidoptera	Pyralidae	Achroia	Achroia grisella	BOLD:AAB1547	-31.8688	-58.2084	NA	NA	45	0	2011-10-03	3	10	2011	10426071	1870988
57	4413432543	50c9509d-22c7-4a22-a47d-8c48425ef4a7	https://www.inaturalist.org/observations/130384711	Animalia	Arthropoda	Insecta	Lepidoptera	Pyralidae	Achroia	Achroia grisella	Achroia grisella (Fabricius, 1794)	49.975852	5.086958	42	NA	NA	NA	2022-08-09T21:40:06	9	8	2022	1870988	1870988
58	3498914195	62e99340-528c-4baf-bbd7-bf0df2f186b9	MNHNL00000004ZO0	Animalia	Arthropoda	Insecta	Lepidoptera	Pyralidae	Achroia	Achroia grisella	Achroia grisella (Fabricius, 1794)	49.5427	5.82475	NA	NA	NA	NA	2019-08-26	26	8	2019	1870988	1870988
59	4028891670	50c9509d-22c7-4a22-a47d-8c48425ef4a7	https://www.inaturalist.org/observations/147735693	Animalia	Arthropoda	Insecta	Lepidoptera	Pyralidae	Achroia	Achroia grisella	Achroia grisella (Fabricius, 1794)	-41.082205	175.355418	NA	NA	NA	NA	2023-01-30T21:00	30	1	2023	1870988	1870988
60	4009861354	50c9509d-22c7-4a22-a47d-8c48425ef4a7	https://www.inaturalist.org/observations/65971930	Animalia	Arthropoda	Insecta	Lepidoptera	Pyralidae	Achroia	Achroia grisella	Achroia grisella (Fabricius, 1794)	-15.780858	-47.87813	25	NA	NA	NA	2020-12-01T20:13:56	1	12	2020	1870988	1870988
61	4030929035	172f1923-eff1-4d81-8bd3-6023b2224bcb	urn:catalog:DanishLepidopterologicalSociety:LepiBaseLithuania:387326	Animalia	Arthropoda	Insecta	Lepidoptera	Pyralidae	Achroia	Achroia grisella	Achroia grisella (Fabricius, 1794)	54.8468	25.1773	100	NA	NA	NA	2020-06-29	29	6	2020	1870988	1870988
62	2603327651	50c9509d-22c7-4a22-a47d-8c48425ef4a7	https://www.inaturalist.org/observations/42139642	Animalia	Arthropoda	Insecta	Lepidoptera	Pyralidae	Achroia	Achroia grisella	Achroia grisella (Fabricius, 1794)	-37.799326	175.2912	NA	NA	NA	NA	2020-04-04T15:09:28	4	4	2020	1870988	1870988
63	3912038818	50c9509d-22c7-4a22-a47d-8c48425ef4a7	https://www.inaturalist.org/observations/134144754	Animalia	Arthropoda	Insecta	Lepidoptera	Pyralidae	Achroia	Achroia grisella	Achroia grisella (Fabricius, 1794)	55.670695	36.820435	24	NA	NA	NA	2018-07-16T12:28	16	7	2018	1870988	1870988
64	1850150779	fc01c3fa-bb00-4f43-9d7a-38ca108a4e23	UWIZM.2014.9.774	Animalia	Arthropoda	Insecta	Lepidoptera	Pyralidae	Achroia	Achroia grisella	Achroia grisella (Fabricius, 1794)	10.641441	-61.399592	NA	NA	NA	NA	1943-02-01	1	2	1943	1870988	1870988
65	4131867893	b124e1e0-4755-430f-9eab-894f25a9b59c	urn:uuid:d6cf4925-11b1-4809-ac76-c948f550eb40	Animalia	Arthropoda	Insecta	Lepidoptera	Pyralidae	Achroia	Achroia grisella	Achroia grisella (Fabricius, 1794)	60.713156	10.863021	100	NA	NA	NA	2023-06-17	17	6	2023	1870988	1870988
66	3880201106	38b4c89f-584c-41bb-bd8f-cd1def33e92f	urn:lsid:artportalen.se:sighting:102486218	Animalia	Arthropoda	Insecta	Lepidoptera	Pyralidae	Achroia	Achroia grisella	Achroia grisella (Fabricius, 1794)	58.57702	13.41938	39	NA	NA	NA	2022-07-25T22:00/2022-07-26T05:30	NA	7	2022	1870988	1870988
67	1850150881	fc01c3fa-bb00-4f43-9d7a-38ca108a4e23	UWIZM.2014.9.760	Animalia	Arthropoda	Insecta	Lepidoptera	Pyralidae	Achroia	Achroia grisella	Achroia grisella (Fabricius, 1794)	10.641441	-61.399592	NA	NA	NA	NA	1943-01-20	20	1	1943	1870988	1870988
68	3417648309	6e4b215e-9019-4934-8433-65d80a35c230	2A2C3C60-C973-4D64-B922-D8A5CDD7F5CC	Animalia	Arthropoda	Insecta	Lepidoptera	Pyralidae	Achroia	Achroia grisella	Achroia grisella (Fabricius, 1794)	-37.1	175.141667	NA	NA	350	NA	2021-02-07	7	2	2021	1870988	1870988
69	2592608367	87b6acb8-4db2-4769-93ca-e086040dfe14	urn:catalog:DanishLepidopterologicalSociety:Bugbase:1266166	Animalia	Arthropoda	Insecta	Lepidoptera	Pyralidae	Achroia	Achroia grisella	Achroia grisella (Fabricius, 1794)	55.32	11.934	100	NA	NA	NA	2019-07-29	29	7	2019	1870988	1870988
70	3395654566	2ccf651c-2974-4ac5-807c-dd43cb7de973	M.Marush.6581	Animalia	Arthropoda	Insecta	Lepidoptera	Pyralidae	Achroia	Achroia grisella	Achroia grisella (Fabricius, 1794)	45.122651	35.477988	NA	NA	NA	NA	2011-08	NA	8	2011	1870988	1870988
71	2328813969	38b4c89f-584c-41bb-bd8f-cd1def33e92f	urn:lsid:artportalen.se:sighting:79269467	Animalia	Arthropoda	Insecta	Lepidoptera	Pyralidae	Achroia	Achroia grisella	Achroia grisella (Fabricius, 1794)	58.33056	11.79004	50	NA	NA	NA	2019-07-21	21	7	2019	1870988	1870988
72	1416103250	040c5662-da76-4782-a48e-cdea1892d14c	RWWC1583-15	Animalia	Arthropoda	Insecta	Lepidoptera	Pyralidae	Achroia	Achroia grisella	BOLD:AAB1547	46.621	-123.947	NA	NA	NA	NA	2015-08-15	15	8	2015	10426071	1870988
73	3498974254	62e99340-528c-4baf-bbd7-bf0df2f186b9	MNHNL00000006D22	Animalia	Arthropoda	Insecta	Lepidoptera	Pyralidae	Achroia	Achroia grisella	Achroia grisella (Fabricius, 1794)	49.5694	6.34151	NA	NA	NA	NA	2001-06-25	25	6	2001	1870988	1870988
74	2250961168	040c5662-da76-4782-a48e-cdea1892d14c	MNAG251-08	Animalia	Arthropoda	Insecta	Lepidoptera	Pyralidae	Achroia	Achroia grisella	BOLD:AAB1547	45.66	-72.795	NA	NA	NA	NA	2008-01-30	30	1	2008	10426071	1870988
75	3893949493	38b4c89f-584c-41bb-bd8f-cd1def33e92f	urn:lsid:artportalen.se:sighting:103008454	Animalia	Arthropoda	Insecta	Lepidoptera	Pyralidae	Achroia	Achroia grisella	Achroia grisella (Fabricius, 1794)	56.20141	15.53962	25	NA	NA	NA	2022-08-17/2022-08-18	NA	8	2022	1870988	1870988
76	2815171242	b124e1e0-4755-430f-9eab-894f25a9b59c	urn:uuid:bf726f0c-c57a-4b18-9893-d3255f1d7b5d	Animalia	Arthropoda	Insecta	Lepidoptera	Pyralidae	Achroia	Achroia grisella	Achroia grisella (Fabricius, 1794)	59.42329	10.609831	50	NA	NA	NA	2020-06-26	26	6	2020	1870988	1870988
77	3097312354	50c9509d-22c7-4a22-a47d-8c48425ef4a7	https://www.inaturalist.org/observations/27367151	Animalia	Arthropoda	Insecta	Lepidoptera	Pyralidae	Achroia	Achroia grisella	Achroia grisella (Fabricius, 1794)	35.985083	-115.126419	37	NA	NA	NA	2019-06-20T22:40:25	20	6	2019	1870988	1870988
78	3732573590	8a863029-f435-446a-821e-275f4f641165	https://observation.org/observation/231477155	Animalia	Arthropoda	Insecta	Lepidoptera	Pyralidae	Achroia	Achroia grisella	Achroia grisella (Fabricius, 1794)	51.65	6	NA	NA	NA	NA	2022-01-02	2	1	2022	1870988	1870988
79	4145784524	50c9509d-22c7-4a22-a47d-8c48425ef4a7	https://www.inaturalist.org/observations/170226845	Animalia	Arthropoda	Insecta	Lepidoptera	Pyralidae	Achroia	Achroia grisella	Achroia grisella (Fabricius, 1794)	49.24039	7.06423	179	NA	NA	NA	2023-06-26	26	6	2023	1870988	1870988
80	2422759155	50c9509d-22c7-4a22-a47d-8c48425ef4a7	https://www.inaturalist.org/observations/12514119	Animalia	Arthropoda	Insecta	Lepidoptera	Pyralidae	Achroia	Achroia grisella	Achroia grisella (Fabricius, 1794)	29.042716	-95.419511	10	NA	NA	NA	2018-05-15T06:12	15	5	2018	1870988	1870988
81	3350902938	d8cd16ba-bb74-4420-821e-083f2bac17c2	KX040021	Animalia	Arthropoda	Insecta	Lepidoptera	Pyralidae	Achroia	Achroia grisella	Achroia grisella (Fabricius, 1794)	48.59	13.53	NA	NA	NA	NA	2006-08-18	18	8	2006	1870988	1870988
82	1234507315	f506be53-9221-4b44-a41d-5aa0905ec216	urn:zmuc:1997-08-08/1997-08-13:1804	Animalia	Arthropoda	Insecta	Lepidoptera	Pyralidae	Achroia	Achroia grisella	Achroia grisella (Fabricius, 1794)	55.702512	12.558956	NA	NA	NA	NA	1997-08-08/1997-08-13	NA	8	1997	1870988	1870988
83	4522711094	50c9509d-22c7-4a22-a47d-8c48425ef4a7	https://www.inaturalist.org/observations/198959729	Animalia	Arthropoda	Insecta	Lepidoptera	Pyralidae	Achroia	Achroia grisella	Achroia grisella (Fabricius, 1794)	-37.546405	144.722932	300	NA	NA	NA	2024-02-10T21:49	10	2	2024	1870988	1870988
84	3395667257	2ccf651c-2974-4ac5-807c-dd43cb7de973	M.Marush.2335	Animalia	Arthropoda	Insecta	Lepidoptera	Pyralidae	Achroia	Achroia grisella	Achroia grisella (Fabricius, 1794)	44.835417	34.232901	NA	NA	NA	NA	2019-06	NA	6	2019	1870988	1870988
85	202060831	8642bfd0-f762-11e1-a439-00145eb45e9a	NA	Animalia	Arthropoda	Insecta	Lepidoptera	Pyralidae	Achroia	Achroia grisella	Achroia grisella (Fabricius, 1794)	47.41	9.74	NA	NA	400	0	1958-08-28	28	8	1958	1870988	1870988
86	2958968201	7d17a2b2-8751-41b5-ac9b-48effc1ea236	876113	Animalia	Arthropoda	Insecta	Lepidoptera	Pyralidae	Achroia	Achroia grisella	Achroia grisella (Fabricius, 1794)	51.561682	-2.639732	70.7	NA	NA	NA	1997-08-03	3	8	1997	1870988	1870988
87	2923921902	8359171b-9432-421e-88fc-56a55f1c098c	EN000014000017Q3	Animalia	Arthropoda	Insecta	Lepidoptera	Pyralidae	Achroia	Achroia grisella	Achroia grisella (Fabricius, 1794)	51.447676	-0.267375	707.1	NA	NA	NA	1996	NA	NA	1996	1870988	1870988
88	1234515913	f506be53-9221-4b44-a41d-5aa0905ec216	urn:zmuc:2001-08-07/2001-08-09:1804	Animalia	Arthropoda	Insecta	Lepidoptera	Pyralidae	Achroia	Achroia grisella	Achroia grisella (Fabricius, 1794)	55.702512	12.558956	NA	NA	NA	NA	2001-08-07/2001-08-09	NA	8	2001	1870988	1870988
89	2250961819	040c5662-da76-4782-a48e-cdea1892d14c	MNAG250-08	Animalia	Arthropoda	Insecta	Lepidoptera	Pyralidae	Achroia	Achroia grisella	BOLD:AAB1547	45.59	-72.5	NA	NA	NA	NA	2008-02-04	4	2	2008	10426071	1870988
90	3882713460	857bce66-f762-11e1-a439-00145eb45e9a	https://www.zobodat.at/belege.php?id=2752988	Animalia	Arthropoda	Insecta	Lepidoptera	Pyralidae	Achroia	Achroia grisella	Achroia grisella (Fabricius, 1794)	47.259998	11.389722	500	NA	575	NA	1930-06	NA	6	1930	1870988	1870988
91	4103354067	50c9509d-22c7-4a22-a47d-8c48425ef4a7	https://www.inaturalist.org/observations/158312946	Animalia	Arthropoda	Insecta	Lepidoptera	Pyralidae	Achroia	Achroia grisella	Achroia grisella (Fabricius, 1794)	57.188905	24.379189	18	NA	NA	NA	2022-08-24T22:41	24	8	2022	1870988	1870988
92	4413915054	50c9509d-22c7-4a22-a47d-8c48425ef4a7	https://www.inaturalist.org/observations/176235212	Animalia	Arthropoda	Insecta	Lepidoptera	Pyralidae	Achroia	Achroia grisella	Achroia grisella (Fabricius, 1794)	38.66631	-9.236573	61	NA	NA	NA	2023-07-29T00:12	29	7	2023	1870988	1870988
93	2487948733	4fff018a-40b9-4260-b977-f3b699981217	4cff5c63-c9ec-11e7-b1fe-0050569670db	Animalia	Arthropoda	Insecta	Lepidoptera	Pyralidae	Achroia	Achroia grisella	Achroia grisella (Fabricius, 1794)	48.45203	2.63376	100	NA	NA	NA	2013-08-30	30	8	2013	1870988	1870988
94	3747334888	50c9509d-22c7-4a22-a47d-8c48425ef4a7	https://www.inaturalist.org/observations/109430800	Animalia	Arthropoda	Insecta	Lepidoptera	Pyralidae	Achroia	Achroia grisella	Achroia grisella (Fabricius, 1794)	-45.840691	170.497355	4	NA	NA	NA	2022-01-13T10:16	13	1	2022	1870988	1870988
95	2294404080	50c9509d-22c7-4a22-a47d-8c48425ef4a7	https://www.inaturalist.org/observations/17668066	Animalia	Arthropoda	Insecta	Lepidoptera	Pyralidae	Achroia	Achroia grisella	Achroia grisella (Fabricius, 1794)	32.761976	-117.068887	501	NA	NA	NA	2018-10-19T20:50	19	10	2018	1870988	1870988
96	3884575342	857bce66-f762-11e1-a439-00145eb45e9a	https://www.zobodat.at/belege.php?id=2255192	Animalia	Arthropoda	Insecta	Lepidoptera	Pyralidae	Achroia	Achroia grisella	Achroia grisella (Fabricius, 1794)	47.959999	14.41	500	NA	485	165	1984-09	NA	9	1984	1870988	1870988
97	3859487492	50c9509d-22c7-4a22-a47d-8c48425ef4a7	https://www.inaturalist.org/observations/122728124	Animalia	Arthropoda	Insecta	Lepidoptera	Pyralidae	Achroia	Achroia grisella	Achroia grisella (Fabricius, 1794)	25.78888	-80.318883	20	NA	NA	NA	2022-06-20T02:12	20	6	2022	1870988	1870988
98	2902738128	c8ab6260-a5b3-4605-a810-130bc08cf7ea	7521542	Animalia	Arthropoda	Insecta	Lepidoptera	Pyralidae	Achroia	Achroia grisella	Achroia grisella (Fabricius, 1794)	51.425759	-1.265058	7.1	NA	NA	NA	2018-06-29	29	6	2018	1870988	1870988
99	2924126687	8359171b-9432-421e-88fc-56a55f1c098c	EN00001400001X45	Animalia	Arthropoda	Insecta	Lepidoptera	Pyralidae	Achroia	Achroia grisella	Achroia grisella (Fabricius, 1794)	52.07649	-2.960781	70.7	NA	NA	NA	1974	NA	NA	1974	1870988	1870988
100	4028646378	50c9509d-22c7-4a22-a47d-8c48425ef4a7	https://www.inaturalist.org/observations/33957505	Animalia	Arthropoda	Insecta	Lepidoptera	Pyralidae	Achroia	Achroia grisella	Achroia grisella (Fabricius, 1794)	36.006909	-78.908208	788	NA	NA	NA	2019-10-05T22:01	5	10	2019	1870988	1870988
101	2406900411	b124e1e0-4755-430f-9eab-894f25a9b59c	urn:uuid:b5064c5b-1900-4a4c-87c7-9c9c0182b47e	Animalia	Arthropoda	Insecta	Lepidoptera	Pyralidae	Achroia	Achroia grisella	Achroia grisella (Fabricius, 1794)	59.699502	10.645764	25	NA	NA	NA	2014-08-08	8	8	2014	1870988	1870988
102	1415327226	040c5662-da76-4782-a48e-cdea1892d14c	GMKKE003-15	Animalia	Arthropoda	Insecta	Lepidoptera	Pyralidae	Achroia	Achroia grisella	BOLD:ACO9701	-4.3938	39.5457	NA	NA	5	0	2014-09-10	10	9	2014	9862872	1870988
103	932610821	38b4c89f-584c-41bb-bd8f-cd1def33e92f	urn:lsid:artportalen.se:sighting:16283625	Animalia	Arthropoda	Insecta	Lepidoptera	Pyralidae	Achroia	Achroia grisella	Achroia grisella (Fabricius, 1794)	56.6027	12.9201	50	NA	NA	NA	2014-07-23	23	7	2014	1870988	1870988
104	4516321401	50c9509d-22c7-4a22-a47d-8c48425ef4a7	https://www.inaturalist.org/observations/197542276	Animalia	Arthropoda	Insecta	Lepidoptera	Pyralidae	Achroia	Achroia grisella	Achroia grisella (Fabricius, 1794)	39.242521	9.305141	2	NA	NA	NA	2019-07-12T00:50	12	7	2019	1870988	1870988
105	2902329893	c8ab6260-a5b3-4605-a810-130bc08cf7ea	5328212	Animalia	Arthropoda	Insecta	Lepidoptera	Pyralidae	Achroia	Achroia grisella	Achroia grisella (Fabricius, 1794)	51.584354	-1.48073	7.1	NA	NA	NA	2017-06-20	20	6	2017	1870988	1870988
106	2429414062	50c9509d-22c7-4a22-a47d-8c48425ef4a7	https://www.inaturalist.org/observations/33997370	Animalia	Arthropoda	Insecta	Lepidoptera	Pyralidae	Achroia	Achroia grisella	Achroia grisella (Fabricius, 1794)	29.424644	-94.958251	15	NA	NA	NA	2019-10-06T23:55	6	10	2019	1870988	1870988
107	3903128177	50c9509d-22c7-4a22-a47d-8c48425ef4a7	https://www.inaturalist.org/observations/132922758	Animalia	Arthropoda	Insecta	Lepidoptera	Pyralidae	Achroia	Achroia grisella	Achroia grisella (Fabricius, 1794)	38.666256	-9.236471	4	NA	NA	NA	2022-08-12T01:20	12	8	2022	1870988	1870988
108	1843015783	87b6acb8-4db2-4769-93ca-e086040dfe14	urn:catalog:DanishLepidopterologicalSociety:Bugbase:796530	Animalia	Arthropoda	Insecta	Lepidoptera	Pyralidae	Achroia	Achroia grisella	Achroia grisella (Fabricius, 1794)	55.702	12.559	100	NA	NA	NA	2006-09-01	1	9	2006	1870988	1870988
109	1843015747	87b6acb8-4db2-4769-93ca-e086040dfe14	urn:catalog:DanishLepidopterologicalSociety:Bugbase:796524	Animalia	Arthropoda	Insecta	Lepidoptera	Pyralidae	Achroia	Achroia grisella	Achroia grisella (Fabricius, 1794)	55.702	12.559	100	NA	NA	NA	2005-06-18	18	6	2005	1870988	1870988
110	1899692209	b124e1e0-4755-430f-9eab-894f25a9b59c	urn:uuid:bbdd4c88-2de7-4678-a6a1-96aebed6cafd	Animalia	Arthropoda	Insecta	Lepidoptera	Pyralidae	Achroia	Achroia grisella	Achroia grisella (Fabricius, 1794)	59.206965	10.993942	5	NA	NA	NA	2018-08-07	7	8	2018	1870988	1870988
111	2866000618	38b4c89f-584c-41bb-bd8f-cd1def33e92f	urn:lsid:artportalen.se:sighting:88036968	Animalia	Arthropoda	Insecta	Lepidoptera	Pyralidae	Achroia	Achroia grisella	Achroia grisella (Fabricius, 1794)	59.57131	17.37743	75	NA	NA	NA	2020-09-14T19:30/2020-09-14T23:30	14	9	2020	1870988	1870988
112	2381897517	38b4c89f-584c-41bb-bd8f-cd1def33e92f	urn:lsid:artportalen.se:sighting:72939530	Animalia	Arthropoda	Insecta	Lepidoptera	Pyralidae	Achroia	Achroia grisella	Achroia grisella (Fabricius, 1794)	59.55669	15.0177	50	NA	NA	NA	2018-09-01T15:25	1	9	2018	1870988	1870988
113	3883240922	857bce66-f762-11e1-a439-00145eb45e9a	https://www.zobodat.at/belege.php?id=6743146	Animalia	Arthropoda	Insecta	Lepidoptera	Pyralidae	Achroia	Achroia grisella	Achroia grisella (Fabricius, 1794)	48.380001	14.42	500	NA	450	NA	2004-07-21	21	7	2004	1870988	1870988
114	202060876	8642bfd0-f762-11e1-a439-00145eb45e9a	NA	Animalia	Arthropoda	Insecta	Lepidoptera	Pyralidae	Achroia	Achroia grisella	Achroia grisella (Fabricius, 1794)	47.23	9.58	NA	NA	475	25	1925-09-04	4	9	1925	1870988	1870988
115	1850151035	fc01c3fa-bb00-4f43-9d7a-38ca108a4e23	UWIZM.2014.9.776	Animalia	Arthropoda	Insecta	Lepidoptera	Pyralidae	Achroia	Achroia grisella	Achroia grisella (Fabricius, 1794)	10.641441	-61.399592	NA	NA	NA	NA	1943-03-06	6	3	1943	1870988	1870988
116	3384723200	50c9509d-22c7-4a22-a47d-8c48425ef4a7	https://www.inaturalist.org/observations/95072828	Animalia	Arthropoda	Insecta	Lepidoptera	Pyralidae	Achroia	Achroia grisella	Achroia grisella (Fabricius, 1794)	52.484776	-2.086692	31	NA	NA	NA	2021-09-16T06:48	16	9	2021	1870988	1870988
117	2964012425	b124e1e0-4755-430f-9eab-894f25a9b59c	urn:uuid:bccb7b2d-e2cb-47d0-9fff-f326c415e69e	Animalia	Arthropoda	Insecta	Lepidoptera	Pyralidae	Achroia	Achroia grisella	Achroia grisella (Fabricius, 1794)	59.42324	10.608897	100	NA	NA	NA	2020-06-26	26	6	2020	1870988	1870988
118	3498990914	62e99340-528c-4baf-bbd7-bf0df2f186b9	MNHNL00000005O9D	Animalia	Arthropoda	Insecta	Lepidoptera	Pyralidae	Achroia	Achroia grisella	Achroia grisella (Fabricius, 1794)	49.5427	5.82492	NA	NA	NA	NA	2020-06-23	23	6	2020	1870988	1870988
119	1234512337	f506be53-9221-4b44-a41d-5aa0905ec216	urn:zmuc:2000-06-16/2000-06-21:1804	Animalia	Arthropoda	Insecta	Lepidoptera	Pyralidae	Achroia	Achroia grisella	Achroia grisella (Fabricius, 1794)	55.702512	12.558956	NA	NA	NA	NA	2000-06-16/2000-06-21	NA	6	2000	1870988	1870988
120	4500835812	50c9509d-22c7-4a22-a47d-8c48425ef4a7	https://www.inaturalist.org/observations/194153390	Animalia	Arthropoda	Insecta	Lepidoptera	Pyralidae	Achroia	Achroia grisella	Achroia grisella (Fabricius, 1794)	-35.257534	174.118199	15	NA	NA	NA	2023-12-15T05:20	15	12	2023	1870988	1870988
121	4461174976	8a863029-f435-446a-821e-275f4f641165	https://observation.org/observation/288343015	Animalia	Arthropoda	Insecta	Lepidoptera	Pyralidae	Achroia	Achroia grisella	Achroia grisella (Fabricius, 1794)	48.709238	9.210207	5	NA	NA	NA	2023-09-12	12	9	2023	1870988	1870988
122	2000057033	3b301884-51b9-443f-b63c-47feeccfb89f	http://tun.fi/JX.346293#170	Animalia	Arthropoda	Insecta	Lepidoptera	Pyralidae	Achroia	Achroia grisella	Achroia grisella (Fabricius, 1794)	60.604796	24.830637	100	NA	NA	NA	2010-07-21T00:00Z/2010-08-12T00:00Z	NA	NA	2010	1870988	1870988
123	3496107590	1560f099-f48d-43ac-8d88-ce329a53aa7e	fb5b505d-b101-42bf-8849-cf45e8863b34	Animalia	Arthropoda	Insecta	Lepidoptera	Pyralidae	Achroia	Achroia grisella	Achroia grisella (Fabricius, 1794)	43.03913	0.65477	NA	NA	NA	NA	2000-06-22	22	6	2000	1870988	1870988
124	2866109634	38b4c89f-584c-41bb-bd8f-cd1def33e92f	urn:lsid:artportalen.se:sighting:88039961	Animalia	Arthropoda	Insecta	Lepidoptera	Pyralidae	Achroia	Achroia grisella	Achroia grisella (Fabricius, 1794)	59.57101	17.37709	100	NA	NA	NA	2020-09-14T19:30/2020-09-14T23:30	14	9	2020	1870988	1870988
125	136227827	8049ee40-0c62-11dd-84cf-b8a03c50a862	NRM:gnb nrm:1682	Animalia	Arthropoda	Insecta	Lepidoptera	Pyralidae	Achroia	Achroia grisella	Achroia grisella (Fabricius, 1794)	59.36915	18.05435	NA	NA	NA	NA	1991-08-03	3	8	1991	1870988	1870988
126	4158858043	8a863029-f435-446a-821e-275f4f641165	https://observation.org/observation/275715265	Animalia	Arthropoda	Insecta	Lepidoptera	Pyralidae	Achroia	Achroia grisella	Achroia grisella (Fabricius, 1794)	47.490493	9.692267	5	NA	NA	NA	2023-06-09	9	6	2023	1870988	1870988
127	3825253152	8a863029-f435-446a-821e-275f4f641165	https://observation.org/observation/217190541	Animalia	Arthropoda	Insecta	Lepidoptera	Pyralidae	Achroia	Achroia grisella	Achroia grisella (Fabricius, 1794)	51.377883	6.743497	8	NA	NA	NA	2021-06-15	15	6	2021	1870988	1870988
128	1838848958	9b12d595-11ea-4128-88ea-ed378eb9ea9a	64d06889-970d-4ca7-a910-2a433f29b5da	Animalia	Arthropoda	Insecta	Lepidoptera	Pyralidae	Achroia	Achroia grisella	Achroia grisella (Fabricius, 1794)	30.4175	-87.830556	NA	NA	NA	NA	2000-10-20	20	10	2000	1870988	1870988
129	1884731725	38b4c89f-584c-41bb-bd8f-cd1def33e92f	urn:lsid:artportalen.se:sighting:72439703	Animalia	Arthropoda	Insecta	Lepidoptera	Pyralidae	Achroia	Achroia grisella	Achroia grisella (Fabricius, 1794)	55.93137	13.54093	10	NA	NA	NA	2018-07-22/2018-07-23	NA	7	2018	1870988	1870988
130	4516162091	50c9509d-22c7-4a22-a47d-8c48425ef4a7	https://www.inaturalist.org/observations/197326133	Animalia	Arthropoda	Insecta	Lepidoptera	Pyralidae	Achroia	Achroia grisella	Achroia grisella (Fabricius, 1794)	39.242521	9.305141	2	NA	NA	NA	2019-06-28T01:08	28	6	2019	1870988	1870988
131	4018202691	50c9509d-22c7-4a22-a47d-8c48425ef4a7	https://www.inaturalist.org/observations/140235921	Animalia	Arthropoda	Insecta	Lepidoptera	Pyralidae	Achroia	Achroia grisella	Achroia grisella (Fabricius, 1794)	-36.925117	174.738005	13	NA	NA	NA	2022-10-28T21:43:27	28	10	2022	1870988	1870988
132	4046244282	50c9509d-22c7-4a22-a47d-8c48425ef4a7	https://www.inaturalist.org/observations/149807447	Animalia	Arthropoda	Insecta	Lepidoptera	Pyralidae	Achroia	Achroia grisella	Achroia grisella (Fabricius, 1794)	51.374769	-2.387538	15	NA	NA	NA	2020-05-09T10:29	9	5	2020	1870988	1870988
133	2570235832	a307e4d7-1de2-4adc-95d5-a0a8d5f57236	NMR996800019942	Animalia	Arthropoda	Insecta	Lepidoptera	Pyralidae	Achroia	Achroia grisella	Achroia grisella (Fabricius, 1794)	50.928	5.994	111	0.001	NA	NA	1984-04	NA	4	1984	1870988	1870988
134	1653004998	2a796d4b-d12f-4806-876a-4fbb5e0a63ca	74827d65-1bba-4bc6-9284-5400b34a530b	Animalia	Arthropoda	Insecta	Lepidoptera	Pyralidae	Achroia	Achroia grisella	Achroia grisella (Fabricius, 1794)	-34.968109	138.631195	NA	NA	NA	NA	1972-05-10	10	5	1972	1870988	1870988
135	4522694697	50c9509d-22c7-4a22-a47d-8c48425ef4a7	https://www.inaturalist.org/observations/198815819	Animalia	Arthropoda	Insecta	Lepidoptera	Pyralidae	Achroia	Achroia grisella	Achroia grisella (Fabricius, 1794)	48.388459	15.15628	2	NA	NA	NA	2023-07-24T01:45	24	7	2023	1870988	1870988
136	3018119527	50c9509d-22c7-4a22-a47d-8c48425ef4a7	https://www.inaturalist.org/observations/60029497	Animalia	Arthropoda	Insecta	Lepidoptera	Pyralidae	Achroia	Achroia grisella	Achroia grisella (Fabricius, 1794)	42.801772	-70.870603	317	NA	NA	NA	2020-09-16T21:44	16	9	2020	1870988	1870988
137	92301577	8642bfd0-f762-11e1-a439-00145eb45e9a	NA	Animalia	Arthropoda	Insecta	Lepidoptera	Pyralidae	Achroia	Achroia grisella	Achroia grisella (Fabricius, 1794)	47.24	9.6	NA	NA	475	25	1929-08-18	18	8	1929	1870988	1870988
138	3418194378	5efce611-2582-4954-bcd1-ae97493b3ed7	RCBA-UMU_1999	Animalia	Arthropoda	Insecta	Lepidoptera	Pyralidae	Achroia	Achroia grisella	Achroia grisella (Fabricius, 1794)	37.95012	-1.001771	NA	NA	160	0	2021-06-07	7	6	2021	1870988	1870988
139	3899194527	38b4c89f-584c-41bb-bd8f-cd1def33e92f	urn:lsid:artportalen.se:sighting:103209705	Animalia	Arthropoda	Insecta	Lepidoptera	Pyralidae	Achroia	Achroia grisella	Achroia grisella (Fabricius, 1794)	55.88044	13.10224	300	NA	NA	NA	2022-08-27	27	8	2022	1870988	1870988
140	2234816989	50c9509d-22c7-4a22-a47d-8c48425ef4a7	http://www.inaturalist.org/observations/4202279	Animalia	Arthropoda	Insecta	Lepidoptera	Pyralidae	Achroia	Achroia grisella	Achroia grisella (Fabricius, 1794)	35.544508	-82.370678	6	NA	NA	NA	2016-09-20T21:59:40	20	9	2016	1870988	1870988
141	1413958906	040c5662-da76-4782-a48e-cdea1892d14c	ANICQ100-11	Animalia	Arthropoda	Insecta	Lepidoptera	Pyralidae	Achroia	Achroia grisella	BOLD:ACO9702	-35.63	150.323	NA	NA	NA	NA	1979-12-10	10	12	1979	10502148	1870988
142	1850151003	fc01c3fa-bb00-4f43-9d7a-38ca108a4e23	UWIZM.2014.9.767	Animalia	Arthropoda	Insecta	Lepidoptera	Pyralidae	Achroia	Achroia grisella	Achroia grisella (Fabricius, 1794)	10.641441	-61.399592	NA	NA	NA	NA	1943-01-25	25	1	1943	1870988	1870988
143	1234507440	f506be53-9221-4b44-a41d-5aa0905ec216	urn:zmuc:1997-08-14/1997-08-17:1804	Animalia	Arthropoda	Insecta	Lepidoptera	Pyralidae	Achroia	Achroia grisella	Achroia grisella (Fabricius, 1794)	55.702512	12.558956	NA	NA	NA	NA	1997-08-14/1997-08-17	NA	8	1997	1870988	1870988
144	4510156443	50c9509d-22c7-4a22-a47d-8c48425ef4a7	https://www.inaturalist.org/observations/195874804	Animalia	Arthropoda	Insecta	Lepidoptera	Pyralidae	Achroia	Achroia grisella	Achroia grisella (Fabricius, 1794)	48.520057	12.148809	11	NA	NA	NA	1992-06-14T00:12	14	6	1992	1870988	1870988
145	2242892243	50c9509d-22c7-4a22-a47d-8c48425ef4a7	https://www.inaturalist.org/observations/24753683	Animalia	Arthropoda	Insecta	Lepidoptera	Pyralidae	Achroia	Achroia grisella	Achroia grisella (Fabricius, 1794)	36.268722	-82.377328	344	NA	NA	NA	2017-05-28T07:14	28	5	2017	1870988	1870988
146	1234495674	f506be53-9221-4b44-a41d-5aa0905ec216	urn:zmuc:1992-07-09/1992-07-09:1804	Animalia	Arthropoda	Insecta	Lepidoptera	Pyralidae	Achroia	Achroia grisella	Achroia grisella (Fabricius, 1794)	55.702512	12.558956	NA	NA	NA	NA	1992-07-09	9	7	1992	1870988	1870988
147	2244333519	50c9509d-22c7-4a22-a47d-8c48425ef4a7	https://www.inaturalist.org/observations/25645519	Animalia	Arthropoda	Insecta	Lepidoptera	Pyralidae	Achroia	Achroia grisella	Achroia grisella (Fabricius, 1794)	38.919208	-77.121078	65	NA	NA	NA	2019-05-22T17:29:14	22	5	2019	1870988	1870988
148	1850150548	fc01c3fa-bb00-4f43-9d7a-38ca108a4e23	UWIZM.2014.9.772	Animalia	Arthropoda	Insecta	Lepidoptera	Pyralidae	Achroia	Achroia grisella	Achroia grisella (Fabricius, 1794)	10.641441	-61.399592	NA	NA	NA	NA	1943-01-20	20	1	1943	1870988	1870988
149	136225805	1d5c2b00-0c66-11dd-84d2-b8a03c50a862	NRM:ognb-nrm:1640	Animalia	Arthropoda	Insecta	Lepidoptera	Pyralidae	Achroia	Achroia grisella	Achroia grisella (Fabricius, 1794)	59.36915	18.05435	NA	NA	NA	NA	2004-07-29	29	7	2004	1870988	1870988
150	2468543558	38b4c89f-584c-41bb-bd8f-cd1def33e92f	urn:lsid:artportalen.se:sighting:81105916	Animalia	Arthropoda	Insecta	Lepidoptera	Pyralidae	Achroia	Achroia grisella	Achroia grisella (Fabricius, 1794)	57.83014	15.01068	16	NA	NA	NA	2019-12-07	7	12	2019	1870988	1870988
151	1653004957	2a796d4b-d12f-4806-876a-4fbb5e0a63ca	8061ca52-9ba3-461e-9b06-74774018a422	Animalia	Arthropoda	Insecta	Lepidoptera	Pyralidae	Achroia	Achroia grisella	Achroia grisella (Fabricius, 1794)	-34.968109	138.631195	NA	NA	NA	NA	1972-05-10	10	5	1972	1870988	1870988
152	2963833441	50c9509d-22c7-4a22-a47d-8c48425ef4a7	https://www.inaturalist.org/observations/59819967	Animalia	Arthropoda	Insecta	Lepidoptera	Pyralidae	Achroia	Achroia grisella	Achroia grisella (Fabricius, 1794)	52.363497	18.752707	NA	NA	NA	NA	2020-09-16T12:15	16	9	2020	1870988	1870988
153	3924862294	5e43a220-a91d-485b-b608-58fd22693be7	27674439	Animalia	Arthropoda	Insecta	Lepidoptera	Pyralidae	Achroia	Achroia grisella	Achroia grisella (Fabricius, 1794)	52.539096	-1.278756	7.1	NA	NA	NA	2022-08-13	13	8	2022	1870988	1870988
154	3994292265	50c9509d-22c7-4a22-a47d-8c48425ef4a7	https://www.inaturalist.org/observations/144310854	Animalia	Arthropoda	Insecta	Lepidoptera	Pyralidae	Achroia	Achroia grisella	Achroia grisella (Fabricius, 1794)	-40.282213	175.74728	2	NA	NA	NA	2022-12-13T21:08	13	12	2022	1870988	1870988
155	3456426746	50c9509d-22c7-4a22-a47d-8c48425ef4a7	https://www.inaturalist.org/observations/100824350	Animalia	Arthropoda	Insecta	Lepidoptera	Pyralidae	Achroia	Achroia grisella	Achroia grisella (Fabricius, 1794)	29.682	-95.65	500	NA	NA	NA	2021-11-09T23:51	9	11	2021	1870988	1870988
156	3038546955	5e43a220-a91d-485b-b608-58fd22693be7	17302308	Animalia	Arthropoda	Insecta	Lepidoptera	Pyralidae	Achroia	Achroia grisella	Achroia grisella (Fabricius, 1794)	52.539096	-1.278756	7.1	NA	NA	NA	2020-08-10	10	8	2020	1870988	1870988
157	1653004932	2a796d4b-d12f-4806-876a-4fbb5e0a63ca	8f52a70c-433e-4023-b98a-9351b5705e6a	Animalia	Arthropoda	Insecta	Lepidoptera	Pyralidae	Achroia	Achroia grisella	Achroia grisella (Fabricius, 1794)	-34.968109	138.631195	NA	NA	NA	NA	1972-05-10	10	5	1972	1870988	1870988
158	4413860430	50c9509d-22c7-4a22-a47d-8c48425ef4a7	https://www.inaturalist.org/observations/181872559	Animalia	Arthropoda	Insecta	Lepidoptera	Pyralidae	Achroia	Achroia grisella	Achroia grisella (Fabricius, 1794)	52.204092	-1.713383	NA	NA	NA	NA	2023-09-05T06:40	5	9	2023	1870988	1870988
159	1036705867	38b4c89f-584c-41bb-bd8f-cd1def33e92f	urn:lsid:artportalen.se:sighting:16590378	Animalia	Arthropoda	Insecta	Lepidoptera	Pyralidae	Achroia	Achroia grisella	Achroia grisella (Fabricius, 1794)	55.77691	14.18643	100	NA	NA	NA	2014-07-17	17	7	2014	1870988	1870988
160	1460577242	38b4c89f-584c-41bb-bd8f-cd1def33e92f	urn:lsid:artportalen.se:sighting:16570814	Animalia	Arthropoda	Insecta	Lepidoptera	Pyralidae	Achroia	Achroia grisella	Achroia grisella (Fabricius, 1794)	63.88389	20.30059	750	NA	NA	NA	2014-09-05	5	9	2014	1870988	1870988
161	2329176804	38b4c89f-584c-41bb-bd8f-cd1def33e92f	urn:lsid:artportalen.se:sighting:79164567	Animalia	Arthropoda	Insecta	Lepidoptera	Pyralidae	Achroia	Achroia grisella	Achroia grisella (Fabricius, 1794)	56.72316	12.64779	50	NA	NA	NA	2019-07-29T21:30/2019-07-30T05:00	NA	7	2019	1870988	1870988
162	2250962414	040c5662-da76-4782-a48e-cdea1892d14c	MNAG231-08	Animalia	Arthropoda	Insecta	Lepidoptera	Pyralidae	Achroia	Achroia grisella	BOLD:AAB1547	45.66	-72.795	NA	NA	NA	NA	2007-11-12	12	11	2007	10426071	1870988
163	1668720455	6ac3f774-d9fb-4796-b3e9-92bf6c81c084	NA	Animalia	Arthropoda	Insecta	Lepidoptera	Pyralidae	Achroia	Achroia grisella	Achroia grisella (Fabricius, 1794)	50.183495	10.275221	250	NA	NA	NA	2017-09-04T00:00	4	9	2017	1870988	1870988
164	2244418740	9b12d595-11ea-4128-88ea-ed378eb9ea9a	35e5ae1b-0e06-4302-a575-941a3043b44e	Animalia	Arthropoda	Insecta	Lepidoptera	Pyralidae	Achroia	Achroia grisella	Achroia grisella (Fabricius, 1794)	33.558333	-85.709722	NA	NA	NA	NA	1998-05-19	19	5	1998	1870988	1870988
165	3058334107	25d4f82b-b2bc-4197-bc11-27c8e9a25439	urn:catalog:SEDN:349746	Animalia	Arthropoda	Insecta	Lepidoptera	Pyralidae	Achroia	Achroia grisella	Achroia grisella (Fabricius, 1794)	52.532489	-2.817388	70.7	NA	NA	NA	2016-07-16	16	7	2016	1870988	1870988
166	1843015816	87b6acb8-4db2-4769-93ca-e086040dfe14	urn:catalog:DanishLepidopterologicalSociety:Bugbase:796508	Animalia	Arthropoda	Insecta	Lepidoptera	Pyralidae	Achroia	Achroia grisella	Achroia grisella (Fabricius, 1794)	55.702	12.559	100	NA	NA	NA	1997-08-18	18	8	1997	1870988	1870988
167	1458524184	38b4c89f-584c-41bb-bd8f-cd1def33e92f	urn:lsid:artportalen.se:sighting:13616346	Animalia	Arthropoda	Insecta	Lepidoptera	Pyralidae	Achroia	Achroia grisella	Achroia grisella (Fabricius, 1794)	59.36916	18.05436	100	NA	NA	NA	2002-08-08	8	8	2002	1870988	1870988
168	1981009977	d4376e59-65a7-4931-a4aa-7ba2d2f0b514	279aba2e-f66f-11e8-8eb2-f2801f1b9fd1	Animalia	Arthropoda	Insecta	Lepidoptera	Pyralidae	Achroia	Achroia grisella	Achroia grisella (Fabricius, 1794)	58.71533	8.823809	100	NA	NA	NA	2009-07-23	23	7	2009	1870988	1870988
169	2400126805	b124e1e0-4755-430f-9eab-894f25a9b59c	urn:uuid:c883ed6e-45fa-496c-a3b0-9f3ee112c919	Animalia	Arthropoda	Insecta	Lepidoptera	Pyralidae	Achroia	Achroia grisella	Achroia grisella (Fabricius, 1794)	59.604251	10.456947	500	NA	NA	NA	2007-08-11	11	8	2007	1870988	1870988
170	2250961366	040c5662-da76-4782-a48e-cdea1892d14c	MNAG246-08	Animalia	Arthropoda	Insecta	Lepidoptera	Pyralidae	Achroia	Achroia grisella	BOLD:AAB1547	45.59	-72.5	NA	NA	NA	NA	2008-01-07	7	1	2008	10426071	1870988
171	4056299323	8a863029-f435-446a-821e-275f4f641165	https://observation.org/observation/251299171	Animalia	Arthropoda	Insecta	Lepidoptera	Pyralidae	Achroia	Achroia grisella	Achroia grisella (Fabricius, 1794)	52.95	6.45	NA	NA	NA	NA	2022-08-04	4	8	2022	1870988	1870988
172	3355060627	50c9509d-22c7-4a22-a47d-8c48425ef4a7	https://www.inaturalist.org/observations/88604974	Animalia	Arthropoda	Insecta	Lepidoptera	Pyralidae	Achroia	Achroia grisella	Achroia grisella (Fabricius, 1794)	46.873347	15.855962	2	NA	NA	NA	2020-07-19T23:47	19	7	2020	1870988	1870988
173	1843015824	87b6acb8-4db2-4769-93ca-e086040dfe14	urn:catalog:DanishLepidopterologicalSociety:Bugbase:796513	Animalia	Arthropoda	Insecta	Lepidoptera	Pyralidae	Achroia	Achroia grisella	Achroia grisella (Fabricius, 1794)	55.702	12.559	100	NA	NA	NA	1999-08-27	27	8	1999	1870988	1870988
174	3876020156	a4b65ad0-4873-4f93-9dd0-f9f8101aede8	CI0000420000EIE0	Animalia	Arthropoda	Insecta	Lepidoptera	Pyralidae	Achroia	Achroia grisella	Achroia grisella (Fabricius, 1794)	57.058399	-2.537456	707.1	NA	NA	NA	2005-07-11/2005-09-06	NA	NA	2005	1870988	1870988
175	1458523667	38b4c89f-584c-41bb-bd8f-cd1def33e92f	urn:lsid:artportalen.se:sighting:13615849	Animalia	Arthropoda	Insecta	Lepidoptera	Pyralidae	Achroia	Achroia grisella	Achroia grisella (Fabricius, 1794)	55.70887	13.47592	100	NA	NA	NA	1993-07-24	24	7	1993	1870988	1870988
176	2570235708	a307e4d7-1de2-4adc-95d5-a0a8d5f57236	NMR996800019042	Animalia	Arthropoda	Insecta	Lepidoptera	Pyralidae	Achroia	Achroia grisella	Achroia grisella (Fabricius, 1794)	50.928	5.994	111	0.001	NA	NA	1983-09	NA	9	1983	1870988	1870988
177	1843015735	87b6acb8-4db2-4769-93ca-e086040dfe14	urn:catalog:DanishLepidopterologicalSociety:Bugbase:796503	Animalia	Arthropoda	Insecta	Lepidoptera	Pyralidae	Achroia	Achroia grisella	Achroia grisella (Fabricius, 1794)	55.702	12.559	100	NA	NA	NA	1994-07-07	7	7	1994	1870988	1870988
178	3860380864	50c9509d-22c7-4a22-a47d-8c48425ef4a7	https://www.inaturalist.org/observations/119618714	Animalia	Arthropoda	Insecta	Lepidoptera	Pyralidae	Achroia	Achroia grisella	Achroia grisella (Fabricius, 1794)	33.88515	-98.540134	NA	NA	NA	NA	2022-05-31T00:12:52	31	5	2022	1870988	1870988
179	2837974627	8a863029-f435-446a-821e-275f4f641165	https://observation.org/observation/177902290	Animalia	Arthropoda	Insecta	Lepidoptera	Pyralidae	Achroia	Achroia grisella	Achroia grisella (Fabricius, 1794)	51.00708	7.096219	10	NA	NA	NA	2019-08-06	6	8	2019	1870988	1870988
180	3468769074	50c9509d-22c7-4a22-a47d-8c48425ef4a7	https://www.inaturalist.org/observations/106392089	Animalia	Arthropoda	Insecta	Lepidoptera	Pyralidae	Achroia	Achroia grisella	Achroia grisella (Fabricius, 1794)	30.697251	-95.605854	15	NA	NA	NA	2021-11-17T13:28	17	11	2021	1870988	1870988
181	4501678942	26098c25-8f7f-4c71-97ac-1d3db181c65e	http://n2t.net/ark:/65665/32c5d555b-345b-44c7-ab85-7d073249e12c	Animalia	Arthropoda	Insecta	Lepidoptera	Pyralidae	Achroia	Achroia grisella	Achroia grisella (Fabricius, 1794)	-30.3	26.53	NA	NA	550	0	2013-11-11	11	11	2013	1870988	1870988
182	202060875	8642bfd0-f762-11e1-a439-00145eb45e9a	NA	Animalia	Arthropoda	Insecta	Lepidoptera	Pyralidae	Achroia	Achroia grisella	Achroia grisella (Fabricius, 1794)	47.23	9.58	NA	NA	475	25	1926-09-07	7	9	1926	1870988	1870988
183	3057963459	25d4f82b-b2bc-4197-bc11-27c8e9a25439	urn:catalog:SEDN:349745	Animalia	Arthropoda	Insecta	Lepidoptera	Pyralidae	Achroia	Achroia grisella	Achroia grisella (Fabricius, 1794)	52.532489	-2.817388	70.7	NA	NA	NA	2014-07-18	18	7	2014	1870988	1870988
184	2468263401	38b4c89f-584c-41bb-bd8f-cd1def33e92f	urn:lsid:artportalen.se:sighting:79216395	Animalia	Arthropoda	Insecta	Lepidoptera	Pyralidae	Achroia	Achroia grisella	Achroia grisella (Fabricius, 1794)	55.65374	13.79621	250	NA	NA	NA	2019-08-02	2	8	2019	1870988	1870988
185	4156184426	8a863029-f435-446a-821e-275f4f641165	https://observation.org/observation/251108107	Animalia	Arthropoda	Insecta	Lepidoptera	Pyralidae	Achroia	Achroia grisella	Achroia grisella (Fabricius, 1794)	49.970842	7.109967	5	NA	NA	NA	2022-07-30	30	7	2022	1870988	1870988
186	3116475393	7d17a2b2-8751-41b5-ac9b-48effc1ea236	2833918	Animalia	Arthropoda	Insecta	Lepidoptera	Pyralidae	Achroia	Achroia grisella	Achroia grisella (Fabricius, 1794)	51.433037	-2.866732	7.1	NA	NA	NA	2016-09-11	11	9	2016	1870988	1870988
187	4148478283	54facf62-bf0c-43e7-9972-4fdc407fa6c5	7cc64452-0bae-4208-876a-e773bbfd2e2f	Animalia	Arthropoda	Insecta	Lepidoptera	Pyralidae	Achroia	Achroia grisella	Achroia grisella (Fabricius, 1794)	48.4336	-0.73759	NA	NA	NA	NA	2017-08-28	28	8	2017	1870988	1870988
188	3698422305	50c9509d-22c7-4a22-a47d-8c48425ef4a7	https://www.inaturalist.org/observations/107365013	Animalia	Arthropoda	Insecta	Lepidoptera	Pyralidae	Achroia	Achroia grisella	Achroia grisella (Fabricius, 1794)	-36.925081	174.738036	13	NA	NA	NA	2022-02-24T23:09	24	2	2022	1870988	1870988
189	1850150558	fc01c3fa-bb00-4f43-9d7a-38ca108a4e23	UWIZM.2014.9.761	Animalia	Arthropoda	Insecta	Lepidoptera	Pyralidae	Achroia	Achroia grisella	Achroia grisella (Fabricius, 1794)	10.641441	-61.399592	NA	NA	NA	NA	1943-01-25	25	1	1943	1870988	1870988
190	3905253744	8a863029-f435-446a-821e-275f4f641165	https://observation.org/observation/247353063	Animalia	Arthropoda	Insecta	Lepidoptera	Pyralidae	Achroia	Achroia grisella	Achroia grisella (Fabricius, 1794)	52.4	4.8	NA	NA	NA	NA	2022-06-30	30	6	2022	1870988	1870988
191	136225806	1d5c2b00-0c66-11dd-84d2-b8a03c50a862	NRM:ognb-nrm:1641	Animalia	Arthropoda	Insecta	Lepidoptera	Pyralidae	Achroia	Achroia grisella	Achroia grisella (Fabricius, 1794)	59.36915	18.05435	NA	NA	NA	NA	2005-07-10	10	7	2005	1870988	1870988
192	997899094	38b4c89f-584c-41bb-bd8f-cd1def33e92f	urn:lsid:artportalen.se:sighting:16465518	Animalia	Arthropoda	Insecta	Lepidoptera	Pyralidae	Achroia	Achroia grisella	Achroia grisella (Fabricius, 1794)	59.8436	16.81706	100	NA	NA	NA	2014-08-03T21:30/2014-08-04T04:05	NA	8	2014	1870988	1870988
193	2249680245	040c5662-da76-4782-a48e-cdea1892d14c	GBGL28138-19	Animalia	Arthropoda	Insecta	Lepidoptera	Pyralidae	Achroia	Achroia grisella	BOLD:ACO9702	38.0733	104.691	NA	NA	NA	NA	2017-06-06	6	6	2017	10502148	1870988
194	3124656614	50c9509d-22c7-4a22-a47d-8c48425ef4a7	https://www.inaturalist.org/observations/79627061	Animalia	Arthropoda	Insecta	Lepidoptera	Pyralidae	Achroia	Achroia grisella	Achroia grisella (Fabricius, 1794)	54.790497	56.020603	NA	NA	NA	NA	2021-05-21T00:44	21	5	2021	1870988	1870988
195	2407815665	b124e1e0-4755-430f-9eab-894f25a9b59c	urn:uuid:58ff4893-1ec3-490e-98b5-dd12f6a1be4d	Animalia	Arthropoda	Insecta	Lepidoptera	Pyralidae	Achroia	Achroia grisella	Achroia grisella (Fabricius, 1794)	59.122698	9.702596	100	NA	NA	NA	2006-08-02	2	8	2006	1870988	1870988
196	3124647563	50c9509d-22c7-4a22-a47d-8c48425ef4a7	https://www.inaturalist.org/observations/79561354	Animalia	Arthropoda	Insecta	Lepidoptera	Pyralidae	Achroia	Achroia grisella	Achroia grisella (Fabricius, 1794)	36.830177	-2.604505	15	NA	NA	NA	2021-05-19T23:36	19	5	2021	1870988	1870988
197	1413843142	040c5662-da76-4782-a48e-cdea1892d14c	FBLMT791-09	Animalia	Arthropoda	Insecta	Lepidoptera	Pyralidae	Achroia	Achroia grisella	BOLD:AAB1547	49.0063	12.0768	NA	NA	359	0	2001-07-04	4	7	2001	10426071	1870988
198	3905850927	8a863029-f435-446a-821e-275f4f641165	https://observation.org/observation/244996710	Animalia	Arthropoda	Insecta	Lepidoptera	Pyralidae	Achroia	Achroia grisella	Achroia grisella (Fabricius, 1794)	50.861656	6.269318	10	NA	NA	NA	2022-06-10	10	6	2022	1870988	1870988
199	2902677033	c8ab6260-a5b3-4605-a810-130bc08cf7ea	11960774	Animalia	Arthropoda	Insecta	Lepidoptera	Pyralidae	Achroia	Achroia grisella	Achroia grisella (Fabricius, 1794)	51.584354	-1.48073	7.1	NA	NA	NA	2018-06-30	30	6	2018	1870988	1870988
200	4035035846	87b6acb8-4db2-4769-93ca-e086040dfe14	urn:catalog:DanishLepidopterologicalSociety:Bugbase:1525183	Animalia	Arthropoda	Insecta	Lepidoptera	Pyralidae	Achroia	Achroia grisella	Achroia grisella (Fabricius, 1794)	55.917	12.077	100	NA	NA	NA	2020-07-25	25	7	2020	1870988	1870988
201	1843015781	87b6acb8-4db2-4769-93ca-e086040dfe14	urn:catalog:DanishLepidopterologicalSociety:Bugbase:796531	Animalia	Arthropoda	Insecta	Lepidoptera	Pyralidae	Achroia	Achroia grisella	Achroia grisella (Fabricius, 1794)	55.702	12.559	100	NA	NA	NA	2007-06-07	7	6	2007	1870988	1870988
202	1653005006	2a796d4b-d12f-4806-876a-4fbb5e0a63ca	22dc6554-21ec-49f1-a081-8ec9c41dc0f8	Animalia	Arthropoda	Insecta	Lepidoptera	Pyralidae	Achroia	Achroia grisella	Achroia grisella (Fabricius, 1794)	-34.968109	138.631195	NA	NA	NA	NA	1972-05-10	10	5	1972	1870988	1870988
203	3388954860	6ac3f774-d9fb-4796-b3e9-92bf6c81c084	NA	Animalia	Arthropoda	Insecta	Lepidoptera	Pyralidae	Achroia	Achroia grisella	Achroia grisella (Fabricius, 1794)	48.326782	8.817515	250	NA	NA	NA	2020-09-11T00:00	11	9	2020	1870988	1870988
204	2874006420	50c9509d-22c7-4a22-a47d-8c48425ef4a7	https://www.inaturalist.org/observations/61082781	Animalia	Arthropoda	Insecta	Lepidoptera	Pyralidae	Achroia	Achroia grisella	Achroia grisella (Fabricius, 1794)	50.78888	2.476737	136	NA	NA	NA	2018-07-23T11:20	23	7	2018	1870988	1870988
205	4506335928	50c9509d-22c7-4a22-a47d-8c48425ef4a7	https://www.inaturalist.org/observations/194876751	Animalia	Arthropoda	Insecta	Lepidoptera	Pyralidae	Achroia	Achroia grisella	Achroia grisella (Fabricius, 1794)	-36.883906	174.860876	2	NA	NA	NA	2023-12-26T10:59	26	12	2023	1870988	1870988
206	1563419344	50c9509d-22c7-4a22-a47d-8c48425ef4a7	https://www.inaturalist.org/observations/6267518	Animalia	Arthropoda	Insecta	Lepidoptera	Pyralidae	Achroia	Achroia grisella	Achroia grisella (Fabricius, 1794)	30.244864	-97.827025	2	NA	NA	NA	2017-05-09T22:59	9	5	2017	1870988	1870988
207	1935582381	50c9509d-22c7-4a22-a47d-8c48425ef4a7	https://www.inaturalist.org/observations/17205638	Animalia	Arthropoda	Insecta	Lepidoptera	Pyralidae	Achroia	Achroia grisella	Achroia grisella (Fabricius, 1794)	40.429443	-79.952774	NA	NA	NA	NA	2018-10-04T22:48:56	4	10	2018	1870988	1870988
208	2397490981	50c9509d-22c7-4a22-a47d-8c48425ef4a7	https://www.inaturalist.org/observations/29746287	Animalia	Arthropoda	Insecta	Lepidoptera	Pyralidae	Achroia	Achroia grisella	Achroia grisella (Fabricius, 1794)	34.890156	-99.299323	15	NA	NA	NA	2019-07-27T22:15	27	7	2019	1870988	1870988
209	4522656079	50c9509d-22c7-4a22-a47d-8c48425ef4a7	https://www.inaturalist.org/observations/198738058	Animalia	Arthropoda	Insecta	Lepidoptera	Pyralidae	Achroia	Achroia grisella	Achroia grisella (Fabricius, 1794)	-38.142366	176.234293	22	NA	NA	NA	2024-02-08T23:01:27	8	2	2024	1870988	1870988
210	3017984470	50c9509d-22c7-4a22-a47d-8c48425ef4a7	https://www.inaturalist.org/observations/55859939	Animalia	Arthropoda	Insecta	Lepidoptera	Pyralidae	Achroia	Achroia grisella	Achroia grisella (Fabricius, 1794)	33.035356	-96.726333	195	NA	NA	NA	2020-08-03T22:59	3	8	2020	1870988	1870988
211	3858483034	50c9509d-22c7-4a22-a47d-8c48425ef4a7	https://www.inaturalist.org/observations/122156439	Animalia	Arthropoda	Insecta	Lepidoptera	Pyralidae	Achroia	Achroia grisella	Achroia grisella (Fabricius, 1794)	52.038522	-1.329558	4	NA	NA	NA	2022-06-17T05:42:35	17	6	2022	1870988	1870988
212	4440726056	50c9509d-22c7-4a22-a47d-8c48425ef4a7	https://www.inaturalist.org/observations/183976408	Animalia	Arthropoda	Insecta	Lepidoptera	Pyralidae	Achroia	Achroia grisella	Achroia grisella (Fabricius, 1794)	42.30133	-72.239879	2	NA	NA	NA	2023-09-18T22:01	18	9	2023	1870988	1870988
213	4018244683	50c9509d-22c7-4a22-a47d-8c48425ef4a7	https://www.inaturalist.org/observations/140038936	Animalia	Arthropoda	Insecta	Lepidoptera	Pyralidae	Achroia	Achroia grisella	Achroia grisella (Fabricius, 1794)	-36.925055	174.738075	13	NA	NA	NA	2022-10-26T20:43:57	26	10	2022	1870988	1870988
214	4131302317	38b4c89f-584c-41bb-bd8f-cd1def33e92f	urn:lsid:artportalen.se:sighting:109970806	Animalia	Arthropoda	Insecta	Lepidoptera	Pyralidae	Achroia	Achroia grisella	Achroia grisella (Fabricius, 1794)	57.69058	11.94249	50	NA	NA	NA	2023-06-09T22:20/2023-06-10T02:20	NA	6	2023	1870988	1870988
215	1890242733	38b4c89f-584c-41bb-bd8f-cd1def33e92f	urn:lsid:artportalen.se:sighting:72571263	Animalia	Arthropoda	Insecta	Lepidoptera	Pyralidae	Achroia	Achroia grisella	Achroia grisella (Fabricius, 1794)	56.41401	12.98022	150	NA	NA	NA	2018-07-27/2018-07-28	NA	7	2018	1870988	1870988
216	769280420	8971dfba-f762-11e1-a439-00145eb45e9a	urn:catalog:UASM:JD3834	Animalia	Arthropoda	Insecta	Lepidoptera	Pyralidae	Achroia	Achroia grisella	Achroia grisella (Fabricius, 1794)	45.59	-72.5	NA	NA	NA	NA	2008-01-10	10	1	2008	1870988	1870988
217	3885137502	857bce66-f762-11e1-a439-00145eb45e9a	https://www.zobodat.at/belege.php?id=2755809	Animalia	Arthropoda	Insecta	Lepidoptera	Pyralidae	Achroia	Achroia grisella	Achroia grisella (Fabricius, 1794)	47.259998	11.389722	500	NA	575	NA	1939-06-20	20	6	1939	1870988	1870988
218	4030930024	172f1923-eff1-4d81-8bd3-6023b2224bcb	urn:catalog:DanishLepidopterologicalSociety:LepiBaseLithuania:387327	Animalia	Arthropoda	Insecta	Lepidoptera	Pyralidae	Achroia	Achroia grisella	Achroia grisella (Fabricius, 1794)	54.8468	25.1773	100	NA	NA	NA	2020-09-04	4	9	2020	1870988	1870988
219	4126866626	50c9509d-22c7-4a22-a47d-8c48425ef4a7	https://www.inaturalist.org/observations/57509258	Animalia	Arthropoda	Insecta	Lepidoptera	Pyralidae	Achroia	Achroia grisella	Achroia grisella (Fabricius, 1794)	-15.780794	-47.877441	6	NA	NA	NA	2020-08-24T23:41:54	24	8	2020	1870988	1870988
220	2250962821	040c5662-da76-4782-a48e-cdea1892d14c	MNAG237-08	Animalia	Arthropoda	Insecta	Lepidoptera	Pyralidae	Achroia	Achroia grisella	BOLD:AAB1547	45.66	-72.795	NA	NA	NA	NA	2007-11-19	19	11	2007	10426071	1870988
221	3885690031	857bce66-f762-11e1-a439-00145eb45e9a	https://www.zobodat.at/belege.php?id=7007211	Animalia	Arthropoda	Insecta	Lepidoptera	Pyralidae	Achroia	Achroia grisella	Achroia grisella (Fabricius, 1794)	48.851387	15.874166	500	NA	NA	NA	2009-06-09	9	6	2009	1870988	1870988
222	3860289722	50c9509d-22c7-4a22-a47d-8c48425ef4a7	https://www.inaturalist.org/observations/122895373	Animalia	Arthropoda	Insecta	Lepidoptera	Pyralidae	Achroia	Achroia grisella	Achroia grisella (Fabricius, 1794)	19.429438	-99.196283	NA	NA	NA	NA	2022-06-21T16:16	21	6	2022	1870988	1870988
223	4176011934	6ac3f774-d9fb-4796-b3e9-92bf6c81c084	NA	Animalia	Arthropoda	Insecta	Lepidoptera	Pyralidae	Achroia	Achroia grisella	Achroia grisella (Fabricius, 1794)	51.262947	7.197912	250	NA	NA	NA	2023-06-30T00:00	30	6	2023	1870988	1870988
224	1915371238	38b4c89f-584c-41bb-bd8f-cd1def33e92f	urn:lsid:artportalen.se:sighting:73306245	Animalia	Arthropoda	Insecta	Lepidoptera	Pyralidae	Achroia	Achroia grisella	Achroia grisella (Fabricius, 1794)	55.71927	13.52906	10	NA	NA	NA	2018-07-25T06:00/2018-07-25T06:30	25	7	2018	1870988	1870988
225	2570232845	a307e4d7-1de2-4adc-95d5-a0a8d5f57236	NMR996800013462	Animalia	Arthropoda	Insecta	Lepidoptera	Pyralidae	Achroia	Achroia grisella	Achroia grisella (Fabricius, 1794)	50.928	5.994	111	0.001	NA	NA	1983-10	NA	10	1983	1870988	1870988
226	1275334497	b94fcfd1-f3a5-44bc-bc50-d3e5f80a733d	urn:catalog: DMSA:DMSA_ENTO_MOT:MOT 23432:23432	Animalia	Arthropoda	Insecta	Lepidoptera	Pyralidae	Achroia	Achroia grisella	Achroia grisella (Fabricius, 1794)	51.071	-0.994	NA	NA	NA	NA	1972-06-16	16	6	1972	1870988	1870988
227	2410884085	b124e1e0-4755-430f-9eab-894f25a9b59c	urn:uuid:c0a0e956-7bf7-4352-af99-87e4cbbc03ed	Animalia	Arthropoda	Insecta	Lepidoptera	Pyralidae	Achroia	Achroia grisella	Achroia grisella (Fabricius, 1794)	59.931338	11.065717	300	NA	NA	NA	1995-08-06	6	8	1995	1870988	1870988
228	4413619473	50c9509d-22c7-4a22-a47d-8c48425ef4a7	https://www.inaturalist.org/observations/168260801	Animalia	Arthropoda	Insecta	Lepidoptera	Pyralidae	Achroia	Achroia grisella	Achroia grisella (Fabricius, 1794)	43.624576	10.681415	8	NA	NA	NA	2023-06-18T19:07:36	18	6	2023	1870988	1870988
229	4014844367	50c9509d-22c7-4a22-a47d-8c48425ef4a7	https://www.inaturalist.org/observations/53908183	Animalia	Arthropoda	Insecta	Lepidoptera	Pyralidae	Achroia	Achroia grisella	Achroia grisella (Fabricius, 1794)	34.637972	-86.496456	263	NA	NA	NA	2020-07-21T20:54:47	21	7	2020	1870988	1870988
230	4168114638	df12ca07-f133-4550-ab3b-fde13f0e76ba	http://tun.fi/JX.1621117#13	Animalia	Arthropoda	Insecta	Lepidoptera	Pyralidae	Achroia	Achroia grisella	Achroia grisella (Fabricius, 1794)	61.514469	24.023301	1	NA	NA	NA	2023-07-31T00:00Z	31	7	2023	1870988	1870988
231	2365740015	38b4c89f-584c-41bb-bd8f-cd1def33e92f	urn:lsid:artportalen.se:sighting:79451603	Animalia	Arthropoda	Insecta	Lepidoptera	Pyralidae	Achroia	Achroia grisella	Achroia grisella (Fabricius, 1794)	56.74552	12.7231	25	NA	NA	NA	2019-08-17	17	8	2019	1870988	1870988
232	1459949242	38b4c89f-584c-41bb-bd8f-cd1def33e92f	urn:lsid:artportalen.se:sighting:15142407	Animalia	Arthropoda	Insecta	Lepidoptera	Pyralidae	Achroia	Achroia grisella	Achroia grisella (Fabricius, 1794)	57.37368	12.01896	100	NA	NA	NA	2012-07-25	25	7	2012	1870988	1870988
233	2366588915	6ac3f774-d9fb-4796-b3e9-92bf6c81c084	NA	Animalia	Arthropoda	Insecta	Lepidoptera	Pyralidae	Achroia	Achroia grisella	Achroia grisella (Fabricius, 1794)	51.252674	6.761055	250	NA	NA	NA	2019-08-16T00:00	16	8	2019	1870988	1870988
234	3856598426	38b4c89f-584c-41bb-bd8f-cd1def33e92f	urn:lsid:artportalen.se:sighting:101907392	Animalia	Arthropoda	Insecta	Lepidoptera	Pyralidae	Achroia	Achroia grisella	Achroia grisella (Fabricius, 1794)	57.7308	11.92162	50	NA	NA	NA	2021-07-25	25	7	2021	1870988	1870988
235	4454121413	d0fc71de-dba4-48d1-8103-26c10f983a28	476f61f7-2538-43b0-a35e-a6571188dd8a	Animalia	Arthropoda	Insecta	Lepidoptera	Pyralidae	Achroia	Achroia grisella	Achroia grisella (Fabricius, 1794)	38.0381	-85.3027	50	NA	228	NA	2019-07-28	28	7	2019	1870988	1870988
236	4002796440	84f58d09-add5-469b-af6e-f3522a8dac7d	27930201	Animalia	Arthropoda	Insecta	Lepidoptera	Pyralidae	Achroia	Achroia grisella	Achroia grisella (Fabricius, 1794)	54.806344	-6.230244	7.1	NA	NA	NA	2022-08-31	31	8	2022	1870988	1870988
237	1467622163	38b4c89f-584c-41bb-bd8f-cd1def33e92f	urn:lsid:artportalen.se:sighting:54476399	Animalia	Arthropoda	Insecta	Lepidoptera	Pyralidae	Achroia	Achroia grisella	Achroia grisella (Fabricius, 1794)	56.78066	15.88735	100	NA	NA	NA	2015-07-19	19	7	2015	1870988	1870988
238	3347193204	d8cd16ba-bb74-4420-821e-083f2bac17c2	KF397100	Animalia	Arthropoda	Insecta	Lepidoptera	Pyralidae	Achroia	Achroia grisella	Achroia grisella (Fabricius, 1794)	-27.33	151.59	NA	NA	NA	NA	1983-01-27	27	1	1983	1870988	1870988
239	1234498403	f506be53-9221-4b44-a41d-5aa0905ec216	urn:zmuc:1994-07-07/1994-07-11:1804	Animalia	Arthropoda	Insecta	Lepidoptera	Pyralidae	Achroia	Achroia grisella	Achroia grisella (Fabricius, 1794)	55.702512	12.558956	NA	NA	NA	NA	1994-07-07/1994-07-11	NA	7	1994	1870988	1870988
240	4155756034	8a863029-f435-446a-821e-275f4f641165	https://observation.org/observation/252907724	Animalia	Arthropoda	Insecta	Lepidoptera	Pyralidae	Achroia	Achroia grisella	Achroia grisella (Fabricius, 1794)	50.758889	6.103611	NA	NA	NA	NA	2022-08-21	21	8	2022	1870988	1870988
241	1850150551	fc01c3fa-bb00-4f43-9d7a-38ca108a4e23	UWIZM.2014.9.762	Animalia	Arthropoda	Insecta	Lepidoptera	Pyralidae	Achroia	Achroia grisella	Achroia grisella (Fabricius, 1794)	10.641441	-61.399592	NA	NA	NA	NA	1943-01-19	19	1	1943	1870988	1870988
242	4148483853	54facf62-bf0c-43e7-9972-4fdc407fa6c5	7723bd61-471f-43bf-8ddb-d50f67d62a42	Animalia	Arthropoda	Insecta	Lepidoptera	Pyralidae	Achroia	Achroia grisella	Achroia grisella (Fabricius, 1794)	47.68996	-3.00075	NA	NA	NA	NA	2017-10-13	13	10	2017	1870988	1870988
243	202060873	8642bfd0-f762-11e1-a439-00145eb45e9a	NA	Animalia	Arthropoda	Insecta	Lepidoptera	Pyralidae	Achroia	Achroia grisella	Achroia grisella (Fabricius, 1794)	47.21	9.63	NA	NA	540	60	1921-07-22	22	7	1921	1870988	1870988
244	4506955900	38b4c89f-584c-41bb-bd8f-cd1def33e92f	urn:lsid:artportalen.se:sighting:113794517	Animalia	Arthropoda	Insecta	Lepidoptera	Pyralidae	Achroia	Achroia grisella	Achroia grisella (Fabricius, 1794)	55.74492	13.15065	200	NA	NA	NA	2023-09-10	10	9	2023	1870988	1870988
245	92301582	8642bfd0-f762-11e1-a439-00145eb45e9a	NA	Animalia	Arthropoda	Insecta	Lepidoptera	Pyralidae	Achroia	Achroia grisella	Achroia grisella (Fabricius, 1794)	47.24	9.6	NA	NA	475	25	1926-09-10	10	9	1926	1870988	1870988
246	4138000721	50c9509d-22c7-4a22-a47d-8c48425ef4a7	https://www.inaturalist.org/observations/166814241	Animalia	Arthropoda	Insecta	Lepidoptera	Pyralidae	Achroia	Achroia grisella	Achroia grisella (Fabricius, 1794)	50.966215	-1.729087	291	NA	NA	NA	2023-06-11T06:06:24	11	6	2023	1870988	1870988
247	1275334462	b94fcfd1-f3a5-44bc-bc50-d3e5f80a733d	urn:catalog: DMSA:DMSA_ENTO_MOT:MOT 23429:23429	Animalia	Arthropoda	Insecta	Lepidoptera	Pyralidae	Achroia	Achroia grisella	Achroia grisella (Fabricius, 1794)	51.071	-0.994	NA	NA	NA	NA	1972-06-07	7	6	1972	1870988	1870988
248	3415991396	50c9509d-22c7-4a22-a47d-8c48425ef4a7	https://www.inaturalist.org/observations/100796734	Animalia	Arthropoda	Insecta	Lepidoptera	Pyralidae	Achroia	Achroia grisella	Achroia grisella (Fabricius, 1794)	32.925023	-117.225689	8	NA	NA	NA	2021-11-10T12:53	10	11	2021	1870988	1870988
249	1653005061	2a796d4b-d12f-4806-876a-4fbb5e0a63ca	9556e421-41ad-42bd-9180-1b01506c27dd	Animalia	Arthropoda	Insecta	Lepidoptera	Pyralidae	Achroia	Achroia grisella	Achroia grisella (Fabricius, 1794)	-34.968109	138.631195	NA	NA	NA	NA	1972-05-10	10	5	1972	1870988	1870988
250	3361025318	a79c2b50-6c8a-11de-8226-b8a03c50a862	1f8780d1-54a1-4612-bb31-4461a3df7f6d	Animalia	Arthropoda	Insecta	Lepidoptera	Pyralidae	Achroia	Achroia grisella	Achroia grisella (Fabricius, 1794)	-17.438	145.368	NA	NA	NA	NA	1966-05-22	22	5	1966	1870988	1870988
251	3879812423	38b4c89f-584c-41bb-bd8f-cd1def33e92f	urn:lsid:artportalen.se:sighting:102607047	Animalia	Arthropoda	Insecta	Lepidoptera	Pyralidae	Achroia	Achroia grisella	Achroia grisella (Fabricius, 1794)	59.06523	12.703	250	NA	NA	NA	2022-08-01	1	8	2022	1870988	1870988
252	2562703248	db47a906-257f-40a8-8638-4cb1bf092c2b	34cc8773-6062-418d-b164-1b0e8c1c1144	Animalia	Arthropoda	Insecta	Lepidoptera	Pyralidae	Achroia	Achroia grisella	Achroia grisella (Fabricius, 1794)	36.993824	-121.953857	81	NA	NA	NA	1994-09-25	25	9	1994	1870988	1870988
253	1803210582	26f5b360-8770-4d54-9c2d-397798a5e513	urn:catalog:NHMO:ENT:322633	Animalia	Arthropoda	Insecta	Lepidoptera	Pyralidae	Achroia	Achroia grisella	Achroia grisella (Fabricius, 1794)	59.6701	10.8028	100	NA	NA	NA	1983-08-07	7	8	1983	1870988	1870988
254	1234527392	f506be53-9221-4b44-a41d-5aa0905ec216	urn:zmuc:2006-08-25/2006-08-31:1804	Animalia	Arthropoda	Insecta	Lepidoptera	Pyralidae	Achroia	Achroia grisella	Achroia grisella (Fabricius, 1794)	55.702512	12.558956	NA	NA	NA	NA	2006-08-25/2006-08-31	NA	8	2006	1870988	1870988
255	1123353578	38b4c89f-584c-41bb-bd8f-cd1def33e92f	urn:lsid:artportalen.se:sighting:54073689	Animalia	Arthropoda	Insecta	Lepidoptera	Pyralidae	Achroia	Achroia grisella	Achroia grisella (Fabricius, 1794)	58.39469	15.554	100	NA	NA	NA	2015-06-25	25	6	2015	1870988	1870988
256	3495832922	1560f099-f48d-43ac-8d88-ce329a53aa7e	d6f9eba4-f7dc-4b29-8111-61a4c8b2445c	Animalia	Arthropoda	Insecta	Lepidoptera	Pyralidae	Achroia	Achroia grisella	Achroia grisella (Fabricius, 1794)	43.03913	0.65477	NA	NA	NA	NA	1997-05-31	31	5	1997	1870988	1870988
257	3859929519	50c9509d-22c7-4a22-a47d-8c48425ef4a7	https://www.inaturalist.org/observations/121412713	Animalia	Arthropoda	Insecta	Lepidoptera	Pyralidae	Achroia	Achroia grisella	Achroia grisella (Fabricius, 1794)	30.65105	-97.81243	65	NA	NA	NA	2022-06-11T23:33	11	6	2022	1870988	1870988
258	3912314939	50c9509d-22c7-4a22-a47d-8c48425ef4a7	https://www.inaturalist.org/observations/134865802	Animalia	Arthropoda	Insecta	Lepidoptera	Pyralidae	Achroia	Achroia grisella	Achroia grisella (Fabricius, 1794)	51.439225	-0.113858	7	NA	NA	NA	2022-09-13T15:48:15	13	9	2022	1870988	1870988
259	4400229688	50c9509d-22c7-4a22-a47d-8c48425ef4a7	https://www.inaturalist.org/observations/171689838	Animalia	Arthropoda	Insecta	Lepidoptera	Pyralidae	Achroia	Achroia grisella	Achroia grisella (Fabricius, 1794)	53.548568	-2.767282	NA	NA	NA	NA	2023-07-08T06:00:33	8	7	2023	1870988	1870988
260	1653005030	2a796d4b-d12f-4806-876a-4fbb5e0a63ca	ebba9859-b00b-4fa9-b344-5295a88ee1f5	Animalia	Arthropoda	Insecta	Lepidoptera	Pyralidae	Achroia	Achroia grisella	Achroia grisella (Fabricius, 1794)	-34.968109	138.631195	NA	NA	NA	NA	1972-05-10	10	5	1972	1870988	1870988
261	2283017778	50c9509d-22c7-4a22-a47d-8c48425ef4a7	https://www.inaturalist.org/observations/25213431	Animalia	Arthropoda	Insecta	Lepidoptera	Pyralidae	Achroia	Achroia grisella	Achroia grisella (Fabricius, 1794)	30.837438	-97.305176	NA	NA	NA	NA	2019-05-16T00:34	16	5	2019	1870988	1870988
262	1843015785	87b6acb8-4db2-4769-93ca-e086040dfe14	urn:catalog:DanishLepidopterologicalSociety:Bugbase:796525	Animalia	Arthropoda	Insecta	Lepidoptera	Pyralidae	Achroia	Achroia grisella	Achroia grisella (Fabricius, 1794)	55.702	12.559	100	NA	NA	NA	2005-08-03	3	8	2005	1870988	1870988
263	2902485427	c8ab6260-a5b3-4605-a810-130bc08cf7ea	5246476	Animalia	Arthropoda	Insecta	Lepidoptera	Pyralidae	Achroia	Achroia grisella	Achroia grisella (Fabricius, 1794)	51.641461	-1.655369	7.1	NA	NA	NA	2017-06-18	18	6	2017	1870988	1870988
264	4033505342	38b4c89f-584c-41bb-bd8f-cd1def33e92f	urn:lsid:artportalen.se:sighting:106561425	Animalia	Arthropoda	Insecta	Lepidoptera	Pyralidae	Achroia	Achroia grisella	Achroia grisella (Fabricius, 1794)	56.77238	14.61259	100	NA	NA	NA	2013-09-14	14	9	2013	1870988	1870988
265	2958197221	7d17a2b2-8751-41b5-ac9b-48effc1ea236	876628	Animalia	Arthropoda	Insecta	Lepidoptera	Pyralidae	Achroia	Achroia grisella	Achroia grisella (Fabricius, 1794)	51.561682	-2.639732	70.7	NA	NA	NA	2003-07-15	15	7	2003	1870988	1870988
266	3966740591	50c9509d-22c7-4a22-a47d-8c48425ef4a7	https://www.inaturalist.org/observations/138612620	Animalia	Arthropoda	Insecta	Lepidoptera	Pyralidae	Achroia	Achroia grisella	Achroia grisella (Fabricius, 1794)	51.439172	-0.113722	15	NA	NA	NA	2022-10-13T15:04:01	13	10	2022	1870988	1870988
267	3432706710	38b4c89f-584c-41bb-bd8f-cd1def33e92f	urn:lsid:artportalen.se:sighting:96046628	Animalia	Arthropoda	Insecta	Lepidoptera	Pyralidae	Achroia	Achroia grisella	Achroia grisella (Fabricius, 1794)	57.40805	14.63876	75	NA	NA	NA	2021-09-12	12	9	2021	1870988	1870988
268	3057475796	25d4f82b-b2bc-4197-bc11-27c8e9a25439	urn:catalog:SEDN:219683	Animalia	Arthropoda	Insecta	Lepidoptera	Pyralidae	Achroia	Achroia grisella	Achroia grisella (Fabricius, 1794)	52.858354	-3.048513	707.1	NA	NA	NA	1949	NA	NA	1949	1870988	1870988
269	1234495154	f506be53-9221-4b44-a41d-5aa0905ec216	urn:zmuc:1992-06-24/1992-06-25:1804	Animalia	Arthropoda	Insecta	Lepidoptera	Pyralidae	Achroia	Achroia grisella	Achroia grisella (Fabricius, 1794)	55.702512	12.558956	NA	NA	NA	NA	1992-06-24/1992-06-25	NA	6	1992	1870988	1870988
270	3440377287	b84a3711-b4ca-4e4f-adac-80dfaea98d1c	http://tun.fi/MHU.1870202	Animalia	Arthropoda	Insecta	Lepidoptera	Pyralidae	Achroia	Achroia grisella	Achroia grisella (Fabricius, 1794)	57.939	26.672	1	NA	NA	NA	2002-07-29T00:00Z	29	7	2002	1870988	1870988
271	202061230	8642bfd0-f762-11e1-a439-00145eb45e9a	NA	Animalia	Arthropoda	Insecta	Lepidoptera	Pyralidae	Achroia	Achroia grisella	Achroia grisella (Fabricius, 1794)	47.466667	9.883333	NA	NA	640	0	1998-06-21	21	6	1998	1870988	1870988
272	3882968499	857bce66-f762-11e1-a439-00145eb45e9a	https://www.zobodat.at/belege.php?id=4430489	Animalia	Arthropoda	Insecta	Lepidoptera	Pyralidae	Achroia	Achroia grisella	Achroia grisella (Fabricius, 1794)	47.959999	14.37	500	NA	670	NA	1992-08-22	22	8	1992	1870988	1870988
273	2339018752	9b12d595-11ea-4128-88ea-ed378eb9ea9a	6771f079-a41c-4334-af6a-b72aa6ec94ec	Animalia	Arthropoda	Insecta	Lepidoptera	Pyralidae	Achroia	Achroia grisella	Achroia grisella (Fabricius, 1794)	33.391944	-88.711111	NA	NA	NA	NA	1997-04-30	30	4	1997	1870988	1870988
274	1850150556	fc01c3fa-bb00-4f43-9d7a-38ca108a4e23	UWIZM.2014.9.775	Animalia	Arthropoda	Insecta	Lepidoptera	Pyralidae	Achroia	Achroia grisella	Achroia grisella (Fabricius, 1794)	10.641441	-61.399592	NA	NA	NA	NA	1943-01-20	20	1	1943	1870988	1870988
275	2924180506	5e43a220-a91d-485b-b608-58fd22693be7	14519895	Animalia	Arthropoda	Insecta	Lepidoptera	Pyralidae	Achroia	Achroia grisella	Achroia grisella (Fabricius, 1794)	52.622445	-1.210173	7.1	NA	NA	NA	2020-06-25	25	6	2020	1870988	1870988
276	2925176516	5e43a220-a91d-485b-b608-58fd22693be7	9567	Animalia	Arthropoda	Insecta	Lepidoptera	Pyralidae	Achroia	Achroia grisella	Achroia grisella (Fabricius, 1794)	52.647963	-1.242453	70.7	NA	NA	NA	2008-08-01	1	8	2008	1870988	1870988
277	2002340437	3b301884-51b9-443f-b63c-47feeccfb89f	http://tun.fi/JX.266524#2	Animalia	Arthropoda	Insecta	Lepidoptera	Pyralidae	Achroia	Achroia grisella	Achroia grisella (Fabricius, 1794)	60.155466	24.752252	100	NA	NA	NA	2013-09-05T00:00Z/2013-09-09T00:00Z	NA	9	2013	1870988	1870988
278	1234518975	f506be53-9221-4b44-a41d-5aa0905ec216	urn:zmuc:2003-06-23/2003-07-10:1804	Animalia	Arthropoda	Insecta	Lepidoptera	Pyralidae	Achroia	Achroia grisella	Achroia grisella (Fabricius, 1794)	55.702512	12.558956	NA	NA	NA	NA	2003-06-23/2003-07-10	NA	NA	2003	1870988	1870988
279	4519189617	50c9509d-22c7-4a22-a47d-8c48425ef4a7	https://www.inaturalist.org/observations/198315678	Animalia	Arthropoda	Insecta	Lepidoptera	Pyralidae	Achroia	Achroia grisella	Achroia grisella (Fabricius, 1794)	48.544486	12.258734	112	NA	NA	NA	2015-07-21T17:14	21	7	2015	1870988	1870988
280	4413358471	50c9509d-22c7-4a22-a47d-8c48425ef4a7	https://www.inaturalist.org/observations/97156568	Animalia	Arthropoda	Insecta	Lepidoptera	Pyralidae	Achroia	Achroia grisella	Achroia grisella (Fabricius, 1794)	51.526156	10.001524	31	NA	NA	NA	2021-07-03T23:50	3	7	2021	1870988	1870988
281	3857775574	38b4c89f-584c-41bb-bd8f-cd1def33e92f	urn:lsid:artportalen.se:sighting:101930490	Animalia	Arthropoda	Insecta	Lepidoptera	Pyralidae	Achroia	Achroia grisella	Achroia grisella (Fabricius, 1794)	59.52863	14.26569	10	NA	NA	NA	2022-06-28	28	6	2022	1870988	1870988
282	1850150541	fc01c3fa-bb00-4f43-9d7a-38ca108a4e23	UWIZM.2014.9.771	Animalia	Arthropoda	Insecta	Lepidoptera	Pyralidae	Achroia	Achroia grisella	Achroia grisella (Fabricius, 1794)	10.641441	-61.399592	NA	NA	NA	NA	1943-01-15	15	1	1943	1870988	1870988
283	1315917350	ce416850-8934-11dc-9962-b8a03c50a862	Ugent:UGMD:4158	Animalia	Arthropoda	Insecta	Lepidoptera	Pyralidae	Achroia	Achroia grisella	Achroia grisella (Fabricius, 1794)	51.370922	4.99391	NA	NA	NA	NA	1948-05-01	1	5	1948	1870988	1870988
284	1850150869	fc01c3fa-bb00-4f43-9d7a-38ca108a4e23	UWIZM.2014.9.758	Animalia	Arthropoda	Insecta	Lepidoptera	Pyralidae	Achroia	Achroia grisella	Achroia grisella (Fabricius, 1794)	10.641441	-61.399592	NA	NA	NA	NA	1943-01-15	15	1	1943	1870988	1870988
285	3712719436	50c9509d-22c7-4a22-a47d-8c48425ef4a7	https://www.inaturalist.org/observations/96433359	Animalia	Arthropoda	Insecta	Lepidoptera	Pyralidae	Achroia	Achroia grisella	Achroia grisella (Fabricius, 1794)	30.45457	-97.799005	NA	NA	NA	NA	2021-09-26T21:17	26	9	2021	1870988	1870988
286	1803221495	26f5b360-8770-4d54-9c2d-397798a5e513	urn:catalog:NHMO:ENT:322641	Animalia	Arthropoda	Insecta	Lepidoptera	Pyralidae	Achroia	Achroia grisella	Achroia grisella (Fabricius, 1794)	58.5326	8.6986	100	NA	NA	NA	1997-07-27	27	7	1997	1870988	1870988
287	92260794	8642bfd0-f762-11e1-a439-00145eb45e9a	NA	Animalia	Arthropoda	Insecta	Lepidoptera	Pyralidae	Achroia	Achroia grisella	Achroia grisella (Fabricius, 1794)	47.31	9.67	NA	NA	800	0	1965-06-27	27	6	1965	1870988	1870988
288	2273735735	38b4c89f-584c-41bb-bd8f-cd1def33e92f	urn:lsid:artportalen.se:sighting:78712634	Animalia	Arthropoda	Insecta	Lepidoptera	Pyralidae	Achroia	Achroia grisella	Achroia grisella (Fabricius, 1794)	56.12215	12.69407	10	NA	NA	NA	2019-06-29T23:00/2019-06-30T01:30	NA	6	2019	1870988	1870988
289	2924877003	5e43a220-a91d-485b-b608-58fd22693be7	3941693	Animalia	Arthropoda	Insecta	Lepidoptera	Pyralidae	Achroia	Achroia grisella	Achroia grisella (Fabricius, 1794)	52.734706	-1.315001	70.7	NA	NA	NA	2016-08-23	23	8	2016	1870988	1870988
290	4413462435	50c9509d-22c7-4a22-a47d-8c48425ef4a7	https://www.inaturalist.org/observations/107760033	Animalia	Arthropoda	Insecta	Lepidoptera	Pyralidae	Achroia	Achroia grisella	Achroia grisella (Fabricius, 1794)	48.909673	3.185396	15	NA	NA	NA	2014-09-08T23:25	8	9	2014	1870988	1870988
291	3698358392	50c9509d-22c7-4a22-a47d-8c48425ef4a7	https://www.inaturalist.org/observations/87097502	Animalia	Arthropoda	Insecta	Lepidoptera	Pyralidae	Achroia	Achroia grisella	Achroia grisella (Fabricius, 1794)	51.372264	-2.442092	5	NA	NA	NA	2021-07-15T09:15:46	15	7	2021	1870988	1870988
292	1415738345	040c5662-da76-4782-a48e-cdea1892d14c	LPOKD833-10	Animalia	Arthropoda	Insecta	Lepidoptera	Pyralidae	Achroia	Achroia grisella	BOLD:AAB1547	36.74	-95.95	NA	NA	215	0	2010-06-06	6	6	2010	10426071	1870988
293	4413417567	50c9509d-22c7-4a22-a47d-8c48425ef4a7	https://www.inaturalist.org/observations/129015295	Animalia	Arthropoda	Insecta	Lepidoptera	Pyralidae	Achroia	Achroia grisella	Achroia grisella (Fabricius, 1794)	38.666263	-9.236472	15	NA	NA	NA	2022-07-03T03:06	3	7	2022	1870988	1870988
294	4525689853	38b4c89f-584c-41bb-bd8f-cd1def33e92f	urn:lsid:artportalen.se:sighting:114766963	Animalia	Arthropoda	Insecta	Lepidoptera	Pyralidae	Achroia	Achroia grisella	Achroia grisella (Fabricius, 1794)	55.7085	13.47366	150	NA	NA	NA	1993-07-30	30	7	1993	1870988	1870988
295	1884550872	38b4c89f-584c-41bb-bd8f-cd1def33e92f	urn:lsid:artportalen.se:sighting:72239881	Animalia	Arthropoda	Insecta	Lepidoptera	Pyralidae	Achroia	Achroia grisella	Achroia grisella (Fabricius, 1794)	55.70646	13.16499	100	NA	NA	NA	2018-07-11	11	7	2018	1870988	1870988
296	1843015806	87b6acb8-4db2-4769-93ca-e086040dfe14	urn:catalog:DanishLepidopterologicalSociety:Bugbase:796522	Animalia	Arthropoda	Insecta	Lepidoptera	Pyralidae	Achroia	Achroia grisella	Achroia grisella (Fabricius, 1794)	55.702	12.559	100	NA	NA	NA	2003-06-23	23	6	2003	1870988	1870988
297	4484052751	7d17a2b2-8751-41b5-ac9b-48effc1ea236	4142388	Animalia	Arthropoda	Insecta	Lepidoptera	Pyralidae	Achroia	Achroia grisella	Achroia grisella (Fabricius, 1794)	51.413091	-2.502492	70.7	NA	NA	NA	2019-07-15	15	7	2019	1870988	1870988
298	3361032400	a79c2b50-6c8a-11de-8226-b8a03c50a862	b086c34d-950f-41f5-bcb4-14490c8ef6c5	Animalia	Arthropoda	Insecta	Lepidoptera	Pyralidae	Achroia	Achroia grisella	Achroia grisella (Fabricius, 1794)	-27.466667	153.016663	NA	NA	NA	NA	1937-08-11	11	8	1937	1870988	1870988
299	1950558642	962f59bc-f762-11e1-a439-00145eb45e9a	LUXNATFUND558984	Animalia	Arthropoda	Insecta	Lepidoptera	Pyralidae	Achroia	Achroia grisella	Achroia grisella (Fabricius, 1794)	48.7833	6	NA	NA	NA	NA	1973-08-18	18	8	1973	1870988	1870988
300	3737910038	5e43a220-a91d-485b-b608-58fd22693be7	23686771	Animalia	Arthropoda	Insecta	Lepidoptera	Pyralidae	Achroia	Achroia grisella	Achroia grisella (Fabricius, 1794)	52.860438	-0.832304	7.1	NA	NA	NA	2021-07-02	2	7	2021	1870988	1870988
301	3018064646	50c9509d-22c7-4a22-a47d-8c48425ef4a7	https://www.inaturalist.org/observations/67397276	Animalia	Arthropoda	Insecta	Lepidoptera	Pyralidae	Achroia	Achroia grisella	Achroia grisella (Fabricius, 1794)	49.542688	5.824814	4	NA	NA	NA	2019-08-26T21:38	26	8	2019	1870988	1870988
302	2809512996	38b4c89f-584c-41bb-bd8f-cd1def33e92f	urn:lsid:artportalen.se:sighting:86176907	Animalia	Arthropoda	Insecta	Lepidoptera	Pyralidae	Achroia	Achroia grisella	Achroia grisella (Fabricius, 1794)	59.3667	17.85212	100	NA	NA	NA	2020-06-11T01:00	11	6	2020	1870988	1870988
303	2000056998	3b301884-51b9-443f-b63c-47feeccfb89f	http://tun.fi/JX.177966#7	Animalia	Arthropoda	Insecta	Lepidoptera	Pyralidae	Achroia	Achroia grisella	Achroia grisella (Fabricius, 1794)	61.35114	22.018344	1	NA	NA	NA	2016-07-19T00:00Z/2016-07-27T00:00Z	NA	7	2016	1870988	1870988
304	3907589304	8a863029-f435-446a-821e-275f4f641165	https://observation.org/observation/253475110	Animalia	Arthropoda	Insecta	Lepidoptera	Pyralidae	Achroia	Achroia grisella	Achroia grisella (Fabricius, 1794)	49.796811	6.84208	25	NA	NA	NA	2022-08-24	24	8	2022	1870988	1870988
305	2250963132	040c5662-da76-4782-a48e-cdea1892d14c	MNAG243-08	Animalia	Arthropoda	Insecta	Lepidoptera	Pyralidae	Achroia	Achroia grisella	BOLD:AAB1547	45.59	-72.5	NA	NA	NA	NA	2007-12-18	18	12	2007	10426071	1870988
306	2963832373	50c9509d-22c7-4a22-a47d-8c48425ef4a7	https://www.inaturalist.org/observations/50752986	Animalia	Arthropoda	Insecta	Lepidoptera	Pyralidae	Achroia	Achroia grisella	Achroia grisella (Fabricius, 1794)	49.542696	5.824779	NA	NA	NA	NA	2020-06-23T22:57	23	6	2020	1870988	1870988
307	2958985604	7d17a2b2-8751-41b5-ac9b-48effc1ea236	588925	Animalia	Arthropoda	Insecta	Lepidoptera	Pyralidae	Achroia	Achroia grisella	Achroia grisella (Fabricius, 1794)	51.367108	-2.530718	70.7	NA	NA	NA	1996-07-19	19	7	1996	1870988	1870988
308	4091386664	50c9509d-22c7-4a22-a47d-8c48425ef4a7	https://www.inaturalist.org/observations/155380427	Animalia	Arthropoda	Insecta	Lepidoptera	Pyralidae	Achroia	Achroia grisella	Achroia grisella (Fabricius, 1794)	37.367547	-7.994074	2	NA	NA	NA	2023-04-16T07:56	16	4	2023	1870988	1870988
309	2013252926	6ac3f774-d9fb-4796-b3e9-92bf6c81c084	NA	Animalia	Arthropoda	Insecta	Lepidoptera	Pyralidae	Achroia	Achroia grisella	Achroia grisella (Fabricius, 1794)	53.706013	8.697805	25	NA	NA	NA	2019-03-06T00:00	6	3	2019	1870988	1870988
310	3882887940	857bce66-f762-11e1-a439-00145eb45e9a	https://www.zobodat.at/belege.php?id=3629055	Animalia	Arthropoda	Insecta	Lepidoptera	Pyralidae	Achroia	Achroia grisella	Achroia grisella (Fabricius, 1794)	47.939999	14.35	500	NA	340	NA	1992-08-22	22	8	1992	1870988	1870988
311	1275334489	b94fcfd1-f3a5-44bc-bc50-d3e5f80a733d	urn:catalog: DMSA:DMSA_ENTO_MOT:MOT 23431:23431	Animalia	Arthropoda	Insecta	Lepidoptera	Pyralidae	Achroia	Achroia grisella	Achroia grisella (Fabricius, 1794)	51.071	-0.994	NA	NA	NA	NA	1972-06-15	15	6	1972	1870988	1870988
312	4482800461	7d17a2b2-8751-41b5-ac9b-48effc1ea236	4108302	Animalia	Arthropoda	Insecta	Lepidoptera	Pyralidae	Achroia	Achroia grisella	Achroia grisella (Fabricius, 1794)	51.405609	-2.565667	70.7	NA	NA	NA	2018-05-28	28	5	2018	1870988	1870988
313	4512419584	50c9509d-22c7-4a22-a47d-8c48425ef4a7	https://www.inaturalist.org/observations/196772223	Animalia	Arthropoda	Insecta	Lepidoptera	Pyralidae	Achroia	Achroia grisella	Achroia grisella (Fabricius, 1794)	39.242521	9.305141	2	NA	NA	NA	2019-06-08T02:23	8	6	2019	1870988	1870988
314	4453945520	50c9509d-22c7-4a22-a47d-8c48425ef4a7	https://www.inaturalist.org/observations/191718171	Animalia	Arthropoda	Insecta	Lepidoptera	Pyralidae	Achroia	Achroia grisella	Achroia grisella (Fabricius, 1794)	-36.924014	174.66638	397	NA	NA	NA	2023-11-22T12:02:28	22	11	2023	1870988	1870988
315	4156852028	8a863029-f435-446a-821e-275f4f641165	https://observation.org/observation/269966216	Animalia	Arthropoda	Insecta	Lepidoptera	Pyralidae	Achroia	Achroia grisella	Achroia grisella (Fabricius, 1794)	37.7023	-5.284473	NA	NA	NA	NA	2023-05-01	1	5	2023	1870988	1870988
316	136227828	8049ee40-0c62-11dd-84cf-b8a03c50a862	NRM:gnb nrm:1683	Animalia	Arthropoda	Insecta	Lepidoptera	Pyralidae	Achroia	Achroia grisella	Achroia grisella (Fabricius, 1794)	55.708867	13.475917	NA	NA	NA	NA	1993-07-24	24	7	1993	1870988	1870988
317	1843015757	87b6acb8-4db2-4769-93ca-e086040dfe14	urn:catalog:DanishLepidopterologicalSociety:Bugbase:796518	Animalia	Arthropoda	Insecta	Lepidoptera	Pyralidae	Achroia	Achroia grisella	Achroia grisella (Fabricius, 1794)	55.702	12.559	100	NA	NA	NA	2000-08-04	4	8	2000	1870988	1870988
318	1883481312	50c9509d-22c7-4a22-a47d-8c48425ef4a7	https://www.inaturalist.org/observations/14185687	Animalia	Arthropoda	Insecta	Lepidoptera	Pyralidae	Achroia	Achroia grisella	Achroia grisella (Fabricius, 1794)	29.042716	-95.419511	10	NA	NA	NA	2018-07-08T05:37	8	7	2018	1870988	1870988
319	2302552501	38b4c89f-584c-41bb-bd8f-cd1def33e92f	urn:lsid:artportalen.se:sighting:79087763	Animalia	Arthropoda	Insecta	Lepidoptera	Pyralidae	Achroia	Achroia grisella	Achroia grisella (Fabricius, 1794)	56.69807	13.13176	25	NA	NA	NA	2019-07-24T22:00/2019-07-25T02:30	NA	7	2019	1870988	1870988
320	4039454707	50c9509d-22c7-4a22-a47d-8c48425ef4a7	https://www.inaturalist.org/observations/149322765	Animalia	Arthropoda	Insecta	Lepidoptera	Pyralidae	Achroia	Achroia grisella	Achroia grisella (Fabricius, 1794)	29.658688	-82.345672	4	NA	NA	NA	2023-02-20T20:04:43	20	2	2023	1870988	1870988
321	4400867443	df12ca07-f133-4550-ab3b-fde13f0e76ba	http://tun.fi/JX.1629424#3	Animalia	Arthropoda	Insecta	Lepidoptera	Pyralidae	Achroia	Achroia grisella	Achroia grisella (Fabricius, 1794)	60.272316	25.192915	100	NA	NA	NA	2023-08-21T00:00Z/2023-08-23T00:00Z	NA	8	2023	1870988	1870988
322	2570232290	a307e4d7-1de2-4adc-95d5-a0a8d5f57236	NMR996800013463	Animalia	Arthropoda	Insecta	Lepidoptera	Pyralidae	Achroia	Achroia grisella	Achroia grisella (Fabricius, 1794)	50.928	5.994	111	0.001	NA	NA	1983-09	NA	9	1983	1870988	1870988
323	4413420618	50c9509d-22c7-4a22-a47d-8c48425ef4a7	https://www.inaturalist.org/observations/133956667	Animalia	Arthropoda	Insecta	Lepidoptera	Pyralidae	Achroia	Achroia grisella	Achroia grisella (Fabricius, 1794)	48.897081	11.928249	501	NA	NA	NA	2022-09-06T22:08:45	6	9	2022	1870988	1870988
324	3876532319	5e43a220-a91d-485b-b608-58fd22693be7	25842715	Animalia	Arthropoda	Insecta	Lepidoptera	Pyralidae	Achroia	Achroia grisella	Achroia grisella (Fabricius, 1794)	52.585462	-1.260578	7.1	NA	NA	NA	2022-06-16	16	6	2022	1870988	1870988
325	1950600595	962f59bc-f762-11e1-a439-00145eb45e9a	LUXNATFUND602588	Animalia	Arthropoda	Insecta	Lepidoptera	Pyralidae	Achroia	Achroia grisella	Achroia grisella (Fabricius, 1794)	48.9667	6.5	NA	NA	NA	NA	1982-06-22	22	6	1982	1870988	1870988
326	1850150577	fc01c3fa-bb00-4f43-9d7a-38ca108a4e23	UWIZM.2014.9.766	Animalia	Arthropoda	Insecta	Lepidoptera	Pyralidae	Achroia	Achroia grisella	Achroia grisella (Fabricius, 1794)	10.641441	-61.399592	NA	NA	NA	NA	1943-01-18	18	1	1943	1870988	1870988
327	1415669014	040c5662-da76-4782-a48e-cdea1892d14c	LEATJ145-15	Animalia	Arthropoda	Insecta	Lepidoptera	Pyralidae	Achroia	Achroia grisella	BOLD:AAB1547	47.247	11.4	NA	NA	660	0	2004-08-02	2	8	2004	10426071	1870988
328	2958259631	7d17a2b2-8751-41b5-ac9b-48effc1ea236	2343106	Animalia	Arthropoda	Insecta	Lepidoptera	Pyralidae	Achroia	Achroia grisella	Achroia grisella (Fabricius, 1794)	51.364153	-2.362629	70.7	NA	NA	NA	2017-05-27	27	5	2017	1870988	1870988
329	1459050005	38b4c89f-584c-41bb-bd8f-cd1def33e92f	urn:lsid:artportalen.se:sighting:14156005	Animalia	Arthropoda	Insecta	Lepidoptera	Pyralidae	Achroia	Achroia grisella	Achroia grisella (Fabricius, 1794)	57.50548	11.98776	100	NA	NA	NA	2009-08-26T21:00/2009-08-27T02:30	NA	8	2009	1870988	1870988
330	2924045263	5e43a220-a91d-485b-b608-58fd22693be7	70571	Animalia	Arthropoda	Insecta	Lepidoptera	Pyralidae	Achroia	Achroia grisella	Achroia grisella (Fabricius, 1794)	52.539096	-1.278756	7.1	NA	NA	NA	2012-07-25	25	7	2012	1870988	1870988
331	4058982697	c8ab6260-a5b3-4605-a810-130bc08cf7ea	29060960	Animalia	Arthropoda	Insecta	Lepidoptera	Pyralidae	Achroia	Achroia grisella	Achroia grisella (Fabricius, 1794)	51.449855	-0.941526	70.7	NA	NA	NA	2022-09-04	4	9	2022	1870988	1870988
332	2958465137	7d17a2b2-8751-41b5-ac9b-48effc1ea236	856567	Animalia	Arthropoda	Insecta	Lepidoptera	Pyralidae	Achroia	Achroia grisella	Achroia grisella (Fabricius, 1794)	51.35361	-2.957068	70.7	NA	NA	NA	2003-12-31	31	12	2003	1870988	1870988
333	4030895427	1af83152-24f7-4df7-afbc-b213b62175bb	1781017	Animalia	Arthropoda	Insecta	Lepidoptera	Pyralidae	Achroia	Achroia grisella	Achroia grisella (Fabricius, 1794)	59.3615	24.6105	10	NA	NA	NA	2003-02-20	20	2	2003	1870988	1870988
334	3893824436	38b4c89f-584c-41bb-bd8f-cd1def33e92f	urn:lsid:artportalen.se:sighting:102992143	Animalia	Arthropoda	Insecta	Lepidoptera	Pyralidae	Achroia	Achroia grisella	Achroia grisella (Fabricius, 1794)	55.51009	13.23325	50	NA	NA	NA	2022-08-20	20	8	2022	1870988	1870988
335	1653030670	2a796d4b-d12f-4806-876a-4fbb5e0a63ca	4c40af8a-c08d-4039-a470-0af092d3d7a3	Animalia	Arthropoda	Insecta	Lepidoptera	Pyralidae	Achroia	Achroia grisella	Achroia grisella (Fabricius, 1794)	-34.968109	138.631195	NA	NA	NA	NA	1972-05-01	1	5	1972	1870988	1870988
336	4502085536	821cc27a-e3bb-4bc5-ac34-89ada245069d	http://n2t.net/ark:/65665/38d65ba51-7a45-4bb7-99a5-c61e93445641	Animalia	Arthropoda	Insecta	Lepidoptera	Pyralidae	Achroia	Achroia grisella	Achroia grisella (Fabricius, 1794)	-30.3	26.53	NA	NA	550	0	2013-11-11	11	11	2013	1870988	1870988
337	2250961963	040c5662-da76-4782-a48e-cdea1892d14c	MNAG230-08	Animalia	Arthropoda	Insecta	Lepidoptera	Pyralidae	Achroia	Achroia grisella	BOLD:AAB1547	45.66	-72.795	NA	NA	NA	NA	2007-11-08	8	11	2007	10426071	1870988
338	3715214323	8a863029-f435-446a-821e-275f4f641165	https://observation.org/observation/105282068	Animalia	Arthropoda	Insecta	Lepidoptera	Pyralidae	Achroia	Achroia grisella	Achroia grisella (Fabricius, 1794)	46.787498	13.613391	25	NA	NA	NA	2015-08-10	10	8	2015	1870988	1870988
339	2958135931	7d17a2b2-8751-41b5-ac9b-48effc1ea236	682116	Animalia	Arthropoda	Insecta	Lepidoptera	Pyralidae	Achroia	Achroia grisella	Achroia grisella (Fabricius, 1794)	51.457743	-2.800199	707.1	NA	NA	NA	1999-09-10	10	9	1999	1870988	1870988
340	3361048390	a79c2b50-6c8a-11de-8226-b8a03c50a862	bcb6bc81-b823-4979-9e86-e1cc83425b93	Animalia	Arthropoda	Insecta	Lepidoptera	Pyralidae	Achroia	Achroia grisella	Achroia grisella (Fabricius, 1794)	-27.466667	153.016667	NA	NA	NA	NA	1970-05-12	12	5	1970	1870988	1870988
341	3431513142	38b4c89f-584c-41bb-bd8f-cd1def33e92f	urn:lsid:artportalen.se:sighting:94918407	Animalia	Arthropoda	Insecta	Lepidoptera	Pyralidae	Achroia	Achroia grisella	Achroia grisella (Fabricius, 1794)	56.56928	16.14426	19	NA	NA	NA	2021-07-14	14	7	2021	1870988	1870988
342	1275334479	b94fcfd1-f3a5-44bc-bc50-d3e5f80a733d	urn:catalog: DMSA:DMSA_ENTO_MOT:MOT 23434:23434	Animalia	Arthropoda	Insecta	Lepidoptera	Pyralidae	Achroia	Achroia grisella	Achroia grisella (Fabricius, 1794)	51.071	-0.994	NA	NA	NA	NA	1972-06-19	19	6	1972	1870988	1870988
343	3498953152	62e99340-528c-4baf-bbd7-bf0df2f186b9	MNHNL00000002IXB	Animalia	Arthropoda	Insecta	Lepidoptera	Pyralidae	Achroia	Achroia grisella	Achroia grisella (Fabricius, 1794)	49.7841	6.0256	NA	NA	NA	NA	2011-08-22	22	8	2011	1870988	1870988
344	2972069461	ce8530a2-cd4b-4e51-9927-76bf49b5a9a6	CCW00066000071XP	Animalia	Arthropoda	Insecta	Lepidoptera	Pyralidae	Achroia	Achroia grisella	Achroia grisella (Fabricius, 1794)	51.889175	-4.376537	70.7	NA	NA	NA	1999-07-11	11	7	1999	1870988	1870988
345	4006512862	50c9509d-22c7-4a22-a47d-8c48425ef4a7	https://www.inaturalist.org/observations/144467648	Animalia	Arthropoda	Insecta	Lepidoptera	Pyralidae	Achroia	Achroia grisella	Achroia grisella (Fabricius, 1794)	-36.925103	174.738037	13	NA	NA	NA	2022-12-16T22:59:23	16	12	2022	1870988	1870988
346	4413610716	50c9509d-22c7-4a22-a47d-8c48425ef4a7	https://www.inaturalist.org/observations/166214064	Animalia	Arthropoda	Insecta	Lepidoptera	Pyralidae	Achroia	Achroia grisella	Achroia grisella (Fabricius, 1794)	49.24039	7.06423	179	NA	NA	NA	2023-06-07	7	6	2023	1870988	1870988
347	4502059576	821cc27a-e3bb-4bc5-ac34-89ada245069d	http://n2t.net/ark:/65665/3a6058485-9a3d-49c1-bfe3-080c3c370a30	Animalia	Arthropoda	Insecta	Lepidoptera	Pyralidae	Achroia	Achroia grisella	Achroia grisella (Fabricius, 1794)	-21.33	165.508	NA	NA	400	0	1986-11-12/1986-11-14	NA	11	1986	1870988	1870988
348	883499572	f29ab192-5964-40ae-a397-fa48ffdf0661	NA	Animalia	Arthropoda	Insecta	Lepidoptera	Pyralidae	Achroia	Achroia grisella	Achroia grisella (Fabricius, 1794)	48.097	11.148	NA	NA	540	NA	2009-05-01	1	5	2009	1870988	1870988
349	3885735638	857bce66-f762-11e1-a439-00145eb45e9a	https://www.zobodat.at/belege.php?id=7007212	Animalia	Arthropoda	Insecta	Lepidoptera	Pyralidae	Achroia	Achroia grisella	Achroia grisella (Fabricius, 1794)	48.851387	15.874166	500	NA	NA	NA	2009-09-23	23	9	2009	1870988	1870988
350	2925427256	5e43a220-a91d-485b-b608-58fd22693be7	2851478	Animalia	Arthropoda	Insecta	Lepidoptera	Pyralidae	Achroia	Achroia grisella	Achroia grisella (Fabricius, 1794)	52.633144	-1.056533	70.7	NA	NA	NA	2015-07-21	21	7	2015	1870988	1870988
351	3361042394	a79c2b50-6c8a-11de-8226-b8a03c50a862	c9fb2873-d25f-4d61-bdda-3442bd11a0cd	Animalia	Arthropoda	Insecta	Lepidoptera	Pyralidae	Achroia	Achroia grisella	Achroia grisella (Fabricius, 1794)	-17.438	145.368	NA	NA	NA	NA	1966-05-22	22	5	1966	1870988	1870988
352	4058978190	c8ab6260-a5b3-4605-a810-130bc08cf7ea	29060958	Animalia	Arthropoda	Insecta	Lepidoptera	Pyralidae	Achroia	Achroia grisella	Achroia grisella (Fabricius, 1794)	51.449855	-0.941526	70.7	NA	NA	NA	2022-05-05	5	5	2022	1870988	1870988
353	3884989868	857bce66-f762-11e1-a439-00145eb45e9a	https://www.zobodat.at/belege.php?id=2459351	Animalia	Arthropoda	Insecta	Lepidoptera	Pyralidae	Achroia	Achroia grisella	Achroia grisella (Fabricius, 1794)	47.84	16.52	500	NA	182	NA	1933-08-08	8	8	1933	1870988	1870988
354	4030891386	1af83152-24f7-4df7-afbc-b213b62175bb	1780211	Animalia	Arthropoda	Insecta	Lepidoptera	Pyralidae	Achroia	Achroia grisella	Achroia grisella (Fabricius, 1794)	59.38793	24.63951	20	NA	NA	NA	2012-09-10	10	9	2012	1870988	1870988
355	2250962843	040c5662-da76-4782-a48e-cdea1892d14c	MNAG236-08	Animalia	Arthropoda	Insecta	Lepidoptera	Pyralidae	Achroia	Achroia grisella	BOLD:AAB1547	45.66	-72.795	NA	NA	NA	NA	2007-11-16	16	11	2007	10426071	1870988
356	4086851330	ba8b3250-6115-4680-8c21-6129c35ba738	ed6d4675-8ef8-4549-b367-ecb707366a01	Animalia	Arthropoda	Insecta	Lepidoptera	Pyralidae	Achroia	Achroia grisella	Achroia grisella (Fabricius, 1794)	43.36053	6.48422	250	NA	155	0	2021-09-24	24	9	2021	1870988	1870988
357	4405267595	50c9509d-22c7-4a22-a47d-8c48425ef4a7	https://www.inaturalist.org/observations/168257873	Animalia	Arthropoda	Insecta	Lepidoptera	Pyralidae	Achroia	Achroia grisella	Achroia grisella (Fabricius, 1794)	49.307598	12.86191	4	NA	NA	NA	2017-08-01T15:29	1	8	2017	1870988	1870988
358	1234510490	f506be53-9221-4b44-a41d-5aa0905ec216	urn:zmuc:1999-07-02/1999-07-04:1804	Animalia	Arthropoda	Insecta	Lepidoptera	Pyralidae	Achroia	Achroia grisella	Achroia grisella (Fabricius, 1794)	55.702512	12.558956	NA	NA	NA	NA	1999-07-02/1999-07-04	NA	7	1999	1870988	1870988
359	4525224006	50c9509d-22c7-4a22-a47d-8c48425ef4a7	https://www.inaturalist.org/observations/199641235	Animalia	Arthropoda	Insecta	Lepidoptera	Pyralidae	Achroia	Achroia grisella	Achroia grisella (Fabricius, 1794)	-36.832847	174.652912	15	NA	NA	NA	2024-02-18T11:51	18	2	2024	1870988	1870988
360	4155984900	8a863029-f435-446a-821e-275f4f641165	https://observation.org/observation/263903052	Animalia	Arthropoda	Insecta	Lepidoptera	Pyralidae	Achroia	Achroia grisella	Achroia grisella (Fabricius, 1794)	51.1995	7.110354	100	NA	NA	NA	2011-09-28	28	9	2011	1870988	1870988
361	4430440333	50c9509d-22c7-4a22-a47d-8c48425ef4a7	https://www.inaturalist.org/observations/163872093	Animalia	Arthropoda	Insecta	Lepidoptera	Pyralidae	Achroia	Achroia grisella	Achroia grisella (Fabricius, 1794)	38.6256	-90.378097	4	NA	NA	NA	2023-05-24T21:34:41	24	5	2023	1870988	1870988
362	1275334037	b94fcfd1-f3a5-44bc-bc50-d3e5f80a733d	urn:catalog: DMSA:DMSA_ENTO_MOT:MOT 23436:23436	Animalia	Arthropoda	Insecta	Lepidoptera	Pyralidae	Achroia	Achroia grisella	Achroia grisella (Fabricius, 1794)	51.071	-0.994	NA	NA	NA	NA	1972-06-21	21	6	1972	1870988	1870988
363	3447913081	df12ca07-f133-4550-ab3b-fde13f0e76ba	http://tun.fi/JX.990611#2	Animalia	Arthropoda	Insecta	Lepidoptera	Pyralidae	Achroia	Achroia grisella	Achroia grisella (Fabricius, 1794)	60.694754	26.998914	100	NA	NA	NA	2018-09-01T00:00Z	1	9	2018	1870988	1870988
364	4158368645	8a863029-f435-446a-821e-275f4f641165	https://observation.org/observation/251969829	Animalia	Arthropoda	Insecta	Lepidoptera	Pyralidae	Achroia	Achroia grisella	Achroia grisella (Fabricius, 1794)	48.867296	9.077864	7	NA	NA	NA	2022-08-10	10	8	2022	1870988	1870988
365	4413903541	50c9509d-22c7-4a22-a47d-8c48425ef4a7	https://www.inaturalist.org/observations/130258113	Animalia	Arthropoda	Insecta	Lepidoptera	Pyralidae	Achroia	Achroia grisella	Achroia grisella (Fabricius, 1794)	49.542523	5.824928	2	NA	NA	NA	2022-08-09T22:34	9	8	2022	1870988	1870988
366	2248844080	040c5662-da76-4782-a48e-cdea1892d14c	CGUKC974-09	Animalia	Arthropoda	Insecta	Lepidoptera	Pyralidae	Achroia	Achroia grisella	BOLD:AAB1547	53.46	-2.73	NA	NA	NA	NA	2007-02-06	6	2	2007	10426071	1870988
367	2235576924	054ebfc9-d81c-4182-8f65-cda33f4abc96	http://osac.oregonstate.edu/SP/OSAC_0001083686	Animalia	Arthropoda	Insecta	Lepidoptera	Pyralidae	Achroia	Achroia grisella	Achroia grisella (Fabricius, 1794)	44.027	-116.963	NA	NA	655	NA	1967-09-07	7	9	1967	1870988	1870988
368	3305837197	68ad7ec2-0f89-4d32-9ad2-650c88899eb8	LC00009600008HG6	Animalia	Arthropoda	Insecta	Lepidoptera	Pyralidae	Achroia	Achroia grisella	Achroia grisella (Fabricius, 1794)	53.497389	-1.10379	70.7	NA	NA	NA	2017-08-21	21	8	2017	1870988	1870988
369	2597064681	172f1923-eff1-4d81-8bd3-6023b2224bcb	urn:catalog:DanishLepidopterologicalSociety:LepiBaseLithuania:303778	Animalia	Arthropoda	Insecta	Lepidoptera	Pyralidae	Achroia	Achroia grisella	Achroia grisella (Fabricius, 1794)	54.7203	25.4042	50	NA	NA	NA	2016-08-10	10	8	2016	1870988	1870988
370	4155863068	8a863029-f435-446a-821e-275f4f641165	https://observation.org/observation/244557144	Animalia	Arthropoda	Insecta	Lepidoptera	Pyralidae	Achroia	Achroia grisella	Achroia grisella (Fabricius, 1794)	51.367465	14.069014	25	NA	NA	NA	2022-06-07	7	6	2022	1870988	1870988
371	3759883633	50c9509d-22c7-4a22-a47d-8c48425ef4a7	https://www.inaturalist.org/observations/89754399	Animalia	Arthropoda	Insecta	Lepidoptera	Pyralidae	Achroia	Achroia grisella	Achroia grisella (Fabricius, 1794)	45.618986	29.76337	NA	NA	NA	NA	2021-08-03T05:50:13	3	8	2021	1870988	1870988
372	3017968350	50c9509d-22c7-4a22-a47d-8c48425ef4a7	https://www.inaturalist.org/observations/33252936	Animalia	Arthropoda	Insecta	Lepidoptera	Pyralidae	Achroia	Achroia grisella	Achroia grisella (Fabricius, 1794)	32.326769	-110.700288	4	NA	NA	NA	2019-09-22T21:32	22	9	2019	1870988	1870988
373	3018106364	50c9509d-22c7-4a22-a47d-8c48425ef4a7	https://www.inaturalist.org/observations/28315106	Animalia	Arthropoda	Insecta	Lepidoptera	Pyralidae	Achroia	Achroia grisella	Achroia grisella (Fabricius, 1794)	29.424642	-94.958209	14	NA	NA	NA	2019-07-06T07:29	6	7	2019	1870988	1870988
374	2382945454	84ede380-f762-11e1-a439-00145eb45e9a	RUBIN-SEMF.240570	Animalia	Arthropoda	Insecta	Lepidoptera	Pyralidae	Achroia	Achroia grisella	Achroia grisella (Fabricius, 1794)	36.976	-6.495	100	NA	20	10	2016	NA	NA	2016	1870988	1870988
375	2958014466	7d17a2b2-8751-41b5-ac9b-48effc1ea236	2062707	Animalia	Arthropoda	Insecta	Lepidoptera	Pyralidae	Achroia	Achroia grisella	Achroia grisella (Fabricius, 1794)	51.433037	-2.866732	7.1	NA	NA	NA	2011-04-19	19	4	2011	1870988	1870988
376	2902731466	c8ab6260-a5b3-4605-a810-130bc08cf7ea	3292001	Animalia	Arthropoda	Insecta	Lepidoptera	Pyralidae	Achroia	Achroia grisella	Achroia grisella (Fabricius, 1794)	51.609512	-1.245343	7.1	NA	NA	NA	2016-06-10	10	6	2016	1870988	1870988
377	3496027302	1560f099-f48d-43ac-8d88-ce329a53aa7e	b4014f3d-3b9d-4e6a-8517-2e243c44ddb8	Animalia	Arthropoda	Insecta	Lepidoptera	Pyralidae	Achroia	Achroia grisella	Achroia grisella (Fabricius, 1794)	42.95842	1.0864	NA	NA	NA	NA	1994-08-22	22	8	1994	1870988	1870988
378	3387968515	6ac3f774-d9fb-4796-b3e9-92bf6c81c084	NA	Animalia	Arthropoda	Insecta	Lepidoptera	Pyralidae	Achroia	Achroia grisella	Achroia grisella (Fabricius, 1794)	48.528374	-4.101376	250	NA	NA	NA	2020-08-11T00:00	11	8	2020	1870988	1870988
379	2242804346	50c9509d-22c7-4a22-a47d-8c48425ef4a7	https://www.inaturalist.org/observations/24419548	Animalia	Arthropoda	Insecta	Lepidoptera	Pyralidae	Achroia	Achroia grisella	Achroia grisella (Fabricius, 1794)	32.587368	-97.238135	NA	NA	NA	NA	2019-05-02T21:47	2	5	2019	1870988	1870988
380	2958779381	7d17a2b2-8751-41b5-ac9b-48effc1ea236	2121444	Animalia	Arthropoda	Insecta	Lepidoptera	Pyralidae	Achroia	Achroia grisella	Achroia grisella (Fabricius, 1794)	51.471445	-2.52329	70.7	NA	NA	NA	2011-06-03	3	6	2011	1870988	1870988
381	1843015740	87b6acb8-4db2-4769-93ca-e086040dfe14	urn:catalog:DanishLepidopterologicalSociety:Bugbase:796519	Animalia	Arthropoda	Insecta	Lepidoptera	Pyralidae	Achroia	Achroia grisella	Achroia grisella (Fabricius, 1794)	55.702	12.559	100	NA	NA	NA	2001-07-30	30	7	2001	1870988	1870988
382	2339005408	9b12d595-11ea-4128-88ea-ed378eb9ea9a	c0634bd5-9d0b-4e6a-b103-9584d1787a6e	Animalia	Arthropoda	Insecta	Lepidoptera	Pyralidae	Achroia	Achroia grisella	Achroia grisella (Fabricius, 1794)	33.172222	-89.065278	NA	NA	NA	NA	1999-05-25	25	5	1999	1870988	1870988
383	3431552643	38b4c89f-584c-41bb-bd8f-cd1def33e92f	urn:lsid:artportalen.se:sighting:94531192	Animalia	Arthropoda	Insecta	Lepidoptera	Pyralidae	Achroia	Achroia grisella	Achroia grisella (Fabricius, 1794)	55.51009	13.23325	50	NA	NA	NA	2021-06-25	25	6	2021	1870988	1870988
384	202060874	8642bfd0-f762-11e1-a439-00145eb45e9a	NA	Animalia	Arthropoda	Insecta	Lepidoptera	Pyralidae	Achroia	Achroia grisella	Achroia grisella (Fabricius, 1794)	47.24	9.6	NA	NA	475	25	1926-09-10	10	9	1926	1870988	1870988
385	3320264438	b124e1e0-4755-430f-9eab-894f25a9b59c	urn:uuid:912f9de1-c1f3-4538-852f-4c7abfcd5399	Animalia	Arthropoda	Insecta	Lepidoptera	Pyralidae	Achroia	Achroia grisella	Achroia grisella (Fabricius, 1794)	59.88281	10.509292	125	NA	NA	NA	2020-07-19	19	7	2020	1870988	1870988
386	2250770694	040c5662-da76-4782-a48e-cdea1892d14c	LGSMB113-04	Animalia	Arthropoda	Insecta	Lepidoptera	Pyralidae	Achroia	Achroia grisella	BOLD:AAB1547	35.71	-83.85	NA	NA	NA	NA	2004-07-20	20	7	2004	10426071	1870988
387	2809619626	38b4c89f-584c-41bb-bd8f-cd1def33e92f	urn:lsid:artportalen.se:sighting:86530531	Animalia	Arthropoda	Insecta	Lepidoptera	Pyralidae	Achroia	Achroia grisella	Achroia grisella (Fabricius, 1794)	56.97315	16.08922	400	NA	NA	NA	2020-06-27	27	6	2020	1870988	1870988
388	4035185942	87b6acb8-4db2-4769-93ca-e086040dfe14	urn:catalog:DanishLepidopterologicalSociety:Bugbase:1760789	Animalia	Arthropoda	Insecta	Lepidoptera	Pyralidae	Achroia	Achroia grisella	Achroia grisella (Fabricius, 1794)	55.605	12.329	100	NA	NA	NA	2022-07-20	20	7	2022	1870988	1870988
389	3044674867	50c9509d-22c7-4a22-a47d-8c48425ef4a7	https://www.inaturalist.org/observations/69448093	Animalia	Arthropoda	Insecta	Lepidoptera	Pyralidae	Achroia	Achroia grisella	Achroia grisella (Fabricius, 1794)	-40.276354	175.371607	15	NA	NA	NA	2021-02-09T12:53	9	2	2021	1870988	1870988
390	3963268769	50c9509d-22c7-4a22-a47d-8c48425ef4a7	https://www.inaturalist.org/observations/140957997	Animalia	Arthropoda	Insecta	Lepidoptera	Pyralidae	Achroia	Achroia grisella	Achroia grisella (Fabricius, 1794)	-36.925122	174.738005	13	NA	NA	NA	2022-11-03T21:19:52	3	11	2022	1870988	1870988
391	4035037017	87b6acb8-4db2-4769-93ca-e086040dfe14	urn:catalog:DanishLepidopterologicalSociety:Bugbase:1523862	Animalia	Arthropoda	Insecta	Lepidoptera	Pyralidae	Achroia	Achroia grisella	Achroia grisella (Fabricius, 1794)	55.917	12.077	100	NA	NA	NA	2020-07-19	19	7	2020	1870988	1870988
392	1670844127	38b4c89f-584c-41bb-bd8f-cd1def33e92f	urn:lsid:artportalen.se:sighting:67490421	Animalia	Arthropoda	Insecta	Lepidoptera	Pyralidae	Achroia	Achroia grisella	Achroia grisella (Fabricius, 1794)	56.1714	13.65765	150	NA	NA	NA	2017-08-30	30	8	2017	1870988	1870988
393	3017972504	50c9509d-22c7-4a22-a47d-8c48425ef4a7	https://www.inaturalist.org/observations/57174209	Animalia	Arthropoda	Insecta	Lepidoptera	Pyralidae	Achroia	Achroia grisella	Achroia grisella (Fabricius, 1794)	41.346904	-72.902429	196	NA	NA	NA	2020-08-20T20:53	20	8	2020	1870988	1870988
394	2570232742	a307e4d7-1de2-4adc-95d5-a0a8d5f57236	NMR996800013461	Animalia	Arthropoda	Insecta	Lepidoptera	Pyralidae	Achroia	Achroia grisella	Achroia grisella (Fabricius, 1794)	50.928	5.994	111	0.001	NA	NA	1984-04	NA	4	1984	1870988	1870988
395	2250961072	040c5662-da76-4782-a48e-cdea1892d14c	MNAG245-08	Animalia	Arthropoda	Insecta	Lepidoptera	Pyralidae	Achroia	Achroia grisella	BOLD:AAB1547	45.59	-72.5	NA	NA	NA	NA	2008-01-09	9	1	2008	10426071	1870988
396	1453258082	50c9509d-22c7-4a22-a47d-8c48425ef4a7	http://www.inaturalist.org/observations/4677970	Animalia	Arthropoda	Insecta	Lepidoptera	Pyralidae	Achroia	Achroia grisella	Achroia grisella (Fabricius, 1794)	32.801651	35.687267	NA	NA	NA	NA	2016-12-02T10:34:57	2	12	2016	1870988	1870988
397	1426533888	26f5b360-8770-4d54-9c2d-397798a5e513	urn:catalog:NHMO:ENT:322640	Animalia	Arthropoda	Insecta	Lepidoptera	Pyralidae	Achroia	Achroia grisella	Achroia grisella (Fabricius, 1794)	58.5326	8.6986	100	NA	NA	NA	1997-08-24	24	8	1997	1870988	1870988
398	1807107230	38b4c89f-584c-41bb-bd8f-cd1def33e92f	urn:lsid:artportalen.se:sighting:68426793	Animalia	Arthropoda	Insecta	Lepidoptera	Pyralidae	Achroia	Achroia grisella	Achroia grisella (Fabricius, 1794)	59.59115	15.19934	100	NA	NA	NA	1994-07-22	22	7	1994	1870988	1870988
399	1653005039	2a796d4b-d12f-4806-876a-4fbb5e0a63ca	a7b9e085-d633-43c5-870c-2e2c59b0ded5	Animalia	Arthropoda	Insecta	Lepidoptera	Pyralidae	Achroia	Achroia grisella	Achroia grisella (Fabricius, 1794)	-34.968109	138.631195	NA	NA	NA	NA	1972-05-10	10	5	1972	1870988	1870988
400	3992940342	38b4c89f-584c-41bb-bd8f-cd1def33e92f	urn:lsid:artportalen.se:sighting:104287948	Animalia	Arthropoda	Insecta	Lepidoptera	Pyralidae	Achroia	Achroia grisella	Achroia grisella (Fabricius, 1794)	55.66878	13.34242	100	NA	NA	NA	2022-08-25	25	8	2022	1870988	1870988
401	3013979834	50c9509d-22c7-4a22-a47d-8c48425ef4a7	https://www.inaturalist.org/observations/67133444	Animalia	Arthropoda	Insecta	Lepidoptera	Pyralidae	Achroia	Achroia grisella	Achroia grisella (Fabricius, 1794)	52.015911	5.591015	61	NA	NA	NA	2020-09-14T21:59	14	9	2020	1870988	1870988
402	4030927027	172f1923-eff1-4d81-8bd3-6023b2224bcb	urn:catalog:DanishLepidopterologicalSociety:LepiBaseLithuania:387328	Animalia	Arthropoda	Insecta	Lepidoptera	Pyralidae	Achroia	Achroia grisella	Achroia grisella (Fabricius, 1794)	54.8468	25.1773	100	NA	NA	NA	2020-09-17	17	9	2020	1870988	1870988
403	3873742979	50c9509d-22c7-4a22-a47d-8c48425ef4a7	https://www.inaturalist.org/observations/127390585	Animalia	Arthropoda	Insecta	Lepidoptera	Pyralidae	Achroia	Achroia grisella	Achroia grisella (Fabricius, 1794)	48.998265	3.042231	15	NA	NA	NA	2020-08-07T22:52	7	8	2020	1870988	1870988
404	1416567025	040c5662-da76-4782-a48e-cdea1892d14c	WALPB3979-14	Animalia	Arthropoda	Insecta	Lepidoptera	Pyralidae	Achroia	Achroia grisella	BOLD:ACO9701	-32.014	115.909	NA	NA	NA	NA	2012-11-30	30	11	2012	9862872	1870988
405	2250962306	040c5662-da76-4782-a48e-cdea1892d14c	MNAG235-08	Animalia	Arthropoda	Insecta	Lepidoptera	Pyralidae	Achroia	Achroia grisella	BOLD:AAB1547	45.66	-72.795	NA	NA	NA	NA	2007-11-14	14	11	2007	10426071	1870988
406	1459453425	38b4c89f-584c-41bb-bd8f-cd1def33e92f	urn:lsid:artportalen.se:sighting:14589825	Animalia	Arthropoda	Insecta	Lepidoptera	Pyralidae	Achroia	Achroia grisella	Achroia grisella (Fabricius, 1794)	56.73082	13.06608	100	NA	NA	NA	2011-01-14	14	1	2011	1870988	1870988
407	1900974772	b124e1e0-4755-430f-9eab-894f25a9b59c	urn:uuid:11042bf4-a497-47f4-9c2e-433cb89c8160	Animalia	Arthropoda	Insecta	Lepidoptera	Pyralidae	Achroia	Achroia grisella	Achroia grisella (Fabricius, 1794)	59.417751	10.437696	151	NA	NA	NA	2018-08-04	4	8	2018	1870988	1870988
408	2423048089	50c9509d-22c7-4a22-a47d-8c48425ef4a7	https://www.inaturalist.org/observations/32636591	Animalia	Arthropoda	Insecta	Lepidoptera	Pyralidae	Achroia	Achroia grisella	Achroia grisella (Fabricius, 1794)	39.06855	-76.802375	NA	NA	NA	NA	2019-09-03T21:29	3	9	2019	1870988	1870988
409	1036710492	38b4c89f-584c-41bb-bd8f-cd1def33e92f	urn:lsid:artportalen.se:sighting:14761977	Animalia	Arthropoda	Insecta	Lepidoptera	Pyralidae	Achroia	Achroia grisella	Achroia grisella (Fabricius, 1794)	60.26331	16.40651	100	NA	NA	NA	1974-07-02	2	7	1974	1870988	1870988
410	4038735141	040c5662-da76-4782-a48e-cdea1892d14c	LEASV574-19	Animalia	Arthropoda	Insecta	Lepidoptera	Pyralidae	Achroia	Achroia grisella	BOLD:AAB1547	36.695	22.372	NA	NA	40	0	2019-05-16	16	5	2019	10426071	1870988
411	2958698630	7d17a2b2-8751-41b5-ac9b-48effc1ea236	618946	Animalia	Arthropoda	Insecta	Lepidoptera	Pyralidae	Achroia	Achroia grisella	Achroia grisella (Fabricius, 1794)	51.406508	-2.565678	70.7	NA	NA	NA	1996-07-29	29	7	1996	1870988	1870988
412	1415708948	040c5662-da76-4782-a48e-cdea1892d14c	LNAUU240-15	Animalia	Arthropoda	Insecta	Lepidoptera	Pyralidae	Achroia	Achroia grisella	BOLD:ACO9702	32.385	-111.026	NA	NA	NA	NA	2014-09-28	28	9	2014	10502148	1870988
413	1843015755	87b6acb8-4db2-4769-93ca-e086040dfe14	urn:catalog:DanishLepidopterologicalSociety:Bugbase:796501	Animalia	Arthropoda	Insecta	Lepidoptera	Pyralidae	Achroia	Achroia grisella	Achroia grisella (Fabricius, 1794)	55.702	12.559	100	NA	NA	NA	1993-05-17	17	5	1993	1870988	1870988
414	3321128710	50c9509d-22c7-4a22-a47d-8c48425ef4a7	https://www.inaturalist.org/observations/84462541	Animalia	Arthropoda	Insecta	Lepidoptera	Pyralidae	Achroia	Achroia grisella	Achroia grisella (Fabricius, 1794)	33.035356	-96.726333	195	NA	NA	NA	2021-06-10T00:19	10	6	2021	1870988	1870988
415	3875935244	a4b65ad0-4873-4f93-9dd0-f9f8101aede8	CI0000420000EIRK	Animalia	Arthropoda	Insecta	Lepidoptera	Pyralidae	Achroia	Achroia grisella	Achroia grisella (Fabricius, 1794)	57.058399	-2.537456	707.1	NA	NA	NA	2007-08-01/2007-09-06	NA	NA	2007	1870988	1870988
416	3058019769	25d4f82b-b2bc-4197-bc11-27c8e9a25439	urn:catalog:SEDN:349747	Animalia	Arthropoda	Insecta	Lepidoptera	Pyralidae	Achroia	Achroia grisella	Achroia grisella (Fabricius, 1794)	52.538832	-2.810134	70.7	NA	NA	NA	2017-06-23	23	6	2017	1870988	1870988
417	4418098416	38b4c89f-584c-41bb-bd8f-cd1def33e92f	urn:lsid:artportalen.se:sighting:112243831	Animalia	Arthropoda	Insecta	Lepidoptera	Pyralidae	Achroia	Achroia grisella	Achroia grisella (Fabricius, 1794)	57.69422	12.03285	100	NA	NA	NA	2023-09-21T20:20/2023-09-21T23:20	21	9	2023	1870988	1870988
418	4413560470	50c9509d-22c7-4a22-a47d-8c48425ef4a7	https://www.inaturalist.org/observations/98617607	Animalia	Arthropoda	Insecta	Lepidoptera	Pyralidae	Achroia	Achroia grisella	Achroia grisella (Fabricius, 1794)	43.299205	2.674551	7	NA	NA	NA	2021-06-18T23:28	18	6	2021	1870988	1870988
419	3038338598	c8ab6260-a5b3-4605-a810-130bc08cf7ea	17580022	Animalia	Arthropoda	Insecta	Lepidoptera	Pyralidae	Achroia	Achroia grisella	Achroia grisella (Fabricius, 1794)	51.414699	-1.097712	7.1	NA	NA	NA	2020-08-20	20	8	2020	1870988	1870988
420	3355101841	50c9509d-22c7-4a22-a47d-8c48425ef4a7	https://www.inaturalist.org/observations/92367078	Animalia	Arthropoda	Insecta	Lepidoptera	Pyralidae	Achroia	Achroia grisella	Achroia grisella (Fabricius, 1794)	43.671083	-79.416821	NA	NA	NA	NA	2021-08-24T07:47:34	24	8	2021	1870988	1870988
421	3717829083	8a863029-f435-446a-821e-275f4f641165	https://observation.org/observation/199581178	Animalia	Arthropoda	Insecta	Lepidoptera	Pyralidae	Achroia	Achroia grisella	Achroia grisella (Fabricius, 1794)	51.421798	7.059157	10	NA	NA	NA	2020-09-04	4	9	2020	1870988	1870988
422	2925177076	5e43a220-a91d-485b-b608-58fd22693be7	12821207	Animalia	Arthropoda	Insecta	Lepidoptera	Pyralidae	Achroia	Achroia grisella	Achroia grisella (Fabricius, 1794)	52.622445	-1.210173	7.1	NA	NA	NA	2016-06-09	9	6	2016	1870988	1870988
423	4534945562	aa6c5ee6-d4d7-4a65-a04f-379cffbf4842	ae926af2-0df4-5e9c-8321-9c9c231785c0	Animalia	Arthropoda	Insecta	Lepidoptera	Pyralidae	Achroia	Achroia grisella	Achroia grisella (Fabricius, 1794)	49.660834	8.00401	NA	NA	NA	NA	2023-07-22	22	7	2023	1870988	1870988
424	3876245525	a4b65ad0-4873-4f93-9dd0-f9f8101aede8	CI0000420000EIOV	Animalia	Arthropoda	Insecta	Lepidoptera	Pyralidae	Achroia	Achroia grisella	Achroia grisella (Fabricius, 1794)	57.058399	-2.537456	707.1	NA	NA	NA	2006-07-27	27	7	2006	1870988	1870988
425	3333064943	50c9509d-22c7-4a22-a47d-8c48425ef4a7	https://www.inaturalist.org/observations/88528864	Animalia	Arthropoda	Insecta	Lepidoptera	Pyralidae	Achroia	Achroia grisella	Achroia grisella (Fabricius, 1794)	30.41788	-97.758719	100	NA	NA	NA	2021-07-24T22:20	24	7	2021	1870988	1870988
426	202060872	8642bfd0-f762-11e1-a439-00145eb45e9a	NA	Animalia	Arthropoda	Insecta	Lepidoptera	Pyralidae	Achroia	Achroia grisella	Achroia grisella (Fabricius, 1794)	47.24	9.6	NA	NA	475	25	1929-08-18	18	8	1929	1870988	1870988
427	1912869978	38b4c89f-584c-41bb-bd8f-cd1def33e92f	urn:lsid:artportalen.se:sighting:73008175	Animalia	Arthropoda	Insecta	Lepidoptera	Pyralidae	Achroia	Achroia grisella	Achroia grisella (Fabricius, 1794)	59.55769	15.01777	500	NA	NA	NA	2018-09-05T18:00	5	9	2018	1870988	1870988
428	1843015874	87b6acb8-4db2-4769-93ca-e086040dfe14	urn:catalog:DanishLepidopterologicalSociety:Bugbase:796528	Animalia	Arthropoda	Insecta	Lepidoptera	Pyralidae	Achroia	Achroia grisella	Achroia grisella (Fabricius, 1794)	55.702	12.559	100	NA	NA	NA	2006-07-28	28	7	2006	1870988	1870988
429	1432186266	38b4c89f-584c-41bb-bd8f-cd1def33e92f	urn:lsid:artportalen.se:sighting:60739306	Animalia	Arthropoda	Insecta	Lepidoptera	Pyralidae	Achroia	Achroia grisella	Achroia grisella (Fabricius, 1794)	57.43398	12.01572	125	NA	NA	NA	2016-06-10/2016-06-11	NA	6	2016	1870988	1870988
430	1933217728	b124e1e0-4755-430f-9eab-894f25a9b59c	urn:uuid:72f6689f-61a9-46f0-b712-fa97ff1ec160	Animalia	Arthropoda	Insecta	Lepidoptera	Pyralidae	Achroia	Achroia grisella	Achroia grisella (Fabricius, 1794)	59.327388	10.803912	25	NA	NA	NA	2018-09-18	18	9	2018	1870988	1870988
431	1803180618	26f5b360-8770-4d54-9c2d-397798a5e513	urn:catalog:NHMO:ENT:376856	Animalia	Arthropoda	Insecta	Lepidoptera	Pyralidae	Achroia	Achroia grisella	Achroia grisella (Fabricius, 1794)	59.6614	10.7846	100	NA	NA	NA	1999-08-02	2	8	1999	1870988	1870988
432	3899261589	38b4c89f-584c-41bb-bd8f-cd1def33e92f	urn:lsid:artportalen.se:sighting:103222730	Animalia	Arthropoda	Insecta	Lepidoptera	Pyralidae	Achroia	Achroia grisella	Achroia grisella (Fabricius, 1794)	57.43372	14.79184	5	NA	NA	NA	2022-08-27	27	8	2022	1870988	1870988
433	2959642720	7d17a2b2-8751-41b5-ac9b-48effc1ea236	605467	Animalia	Arthropoda	Insecta	Lepidoptera	Pyralidae	Achroia	Achroia grisella	Achroia grisella (Fabricius, 1794)	51.455262	-2.695811	70.7	NA	NA	NA	1995-08-02	2	8	1995	1870988	1870988
434	1807105611	38b4c89f-584c-41bb-bd8f-cd1def33e92f	urn:lsid:artportalen.se:sighting:68415522	Animalia	Arthropoda	Insecta	Lepidoptera	Pyralidae	Achroia	Achroia grisella	Achroia grisella (Fabricius, 1794)	55.9618	13.3732	200	NA	NA	NA	2017-08-27	27	8	2017	1870988	1870988
435	2381790645	38b4c89f-584c-41bb-bd8f-cd1def33e92f	urn:lsid:artportalen.se:sighting:79604838	Animalia	Arthropoda	Insecta	Lepidoptera	Pyralidae	Achroia	Achroia grisella	Achroia grisella (Fabricius, 1794)	55.67204	13.36318	500	NA	NA	NA	2019-08-24	24	8	2019	1870988	1870988
436	1803179610	26f5b360-8770-4d54-9c2d-397798a5e513	urn:catalog:NHMO:ENT:375887	Animalia	Arthropoda	Insecta	Lepidoptera	Pyralidae	Achroia	Achroia grisella	Achroia grisella (Fabricius, 1794)	59.7375	10.7335	100	NA	NA	NA	1997-08-11	11	8	1997	1870988	1870988
437	3996603544	8a863029-f435-446a-821e-275f4f641165	https://observation.org/observation/255742201	Animalia	Arthropoda	Insecta	Lepidoptera	Pyralidae	Achroia	Achroia grisella	Achroia grisella (Fabricius, 1794)	51.5	5.35	NA	NA	NA	NA	2022-09-29	29	9	2022	1870988	1870988
438	1843015784	87b6acb8-4db2-4769-93ca-e086040dfe14	urn:catalog:DanishLepidopterologicalSociety:Bugbase:796526	Animalia	Arthropoda	Insecta	Lepidoptera	Pyralidae	Achroia	Achroia grisella	Achroia grisella (Fabricius, 1794)	55.702	12.559	100	NA	NA	NA	2006-06-14	14	6	2006	1870988	1870988
439	1414934988	040c5662-da76-4782-a48e-cdea1892d14c	FGMLA907-12	Animalia	Arthropoda	Insecta	Lepidoptera	Pyralidae	Achroia	Achroia grisella	BOLD:AAB1547	52.9558	10.0542	NA	NA	80	0	2003-07-31	31	7	2003	10426071	1870988
440	1843015851	87b6acb8-4db2-4769-93ca-e086040dfe14	urn:catalog:DanishLepidopterologicalSociety:Bugbase:796507	Animalia	Arthropoda	Insecta	Lepidoptera	Pyralidae	Achroia	Achroia grisella	Achroia grisella (Fabricius, 1794)	55.702	12.559	100	NA	NA	NA	1997-08-14	14	8	1997	1870988	1870988
441	1234512996	f506be53-9221-4b44-a41d-5aa0905ec216	urn:zmuc:2000-07-19/2000-07-20:1804	Animalia	Arthropoda	Insecta	Lepidoptera	Pyralidae	Achroia	Achroia grisella	Achroia grisella (Fabricius, 1794)	55.702512	12.558956	NA	NA	NA	NA	2000-07-19/2000-07-20	NA	7	2000	1870988	1870988
442	3038527103	5e43a220-a91d-485b-b608-58fd22693be7	17403197	Animalia	Arthropoda	Insecta	Lepidoptera	Pyralidae	Achroia	Achroia grisella	Achroia grisella (Fabricius, 1794)	52.585462	-1.260578	7.1	NA	NA	NA	2020-08-11	11	8	2020	1870988	1870988
443	3915435771	50c9509d-22c7-4a22-a47d-8c48425ef4a7	https://www.inaturalist.org/observations/135861724	Animalia	Arthropoda	Insecta	Lepidoptera	Pyralidae	Achroia	Achroia grisella	Achroia grisella (Fabricius, 1794)	43.242902	-79.920002	NA	NA	NA	NA	2022-09-20T21:09:57	20	9	2022	1870988	1870988
444	3737910005	5e43a220-a91d-485b-b608-58fd22693be7	23691781	Animalia	Arthropoda	Insecta	Lepidoptera	Pyralidae	Achroia	Achroia grisella	Achroia grisella (Fabricius, 1794)	52.853706	-0.815257	7.1	NA	NA	NA	2021-08-18	18	8	2021	1870988	1870988
445	2250961118	040c5662-da76-4782-a48e-cdea1892d14c	MNAG248-08	Animalia	Arthropoda	Insecta	Lepidoptera	Pyralidae	Achroia	Achroia grisella	BOLD:AAB1547	45.59	-72.5	NA	NA	NA	NA	2008-01-25	25	1	2008	10426071	1870988
446	1234507540	f506be53-9221-4b44-a41d-5aa0905ec216	urn:zmuc:1997-08-18/1997-08-21:1804	Animalia	Arthropoda	Insecta	Lepidoptera	Pyralidae	Achroia	Achroia grisella	Achroia grisella (Fabricius, 1794)	55.702512	12.558956	NA	NA	NA	NA	1997-08-18/1997-08-21	NA	8	1997	1870988	1870988
447	2511576370	d7bc133c-6427-4e66-a1aa-1132abb28e4c	3c23bb01-c9ec-11e7-b1fe-0050569670db	Animalia	Arthropoda	Insecta	Lepidoptera	Pyralidae	Achroia	Achroia grisella	Achroia grisella (Fabricius, 1794)	48.90952	3.18579	100	NA	NA	NA	2014-09-08	8	9	2014	1870988	1870988
448	4148494745	54facf62-bf0c-43e7-9972-4fdc407fa6c5	f875dbc9-260f-417d-b3a0-16c641df85cb	Animalia	Arthropoda	Insecta	Lepidoptera	Pyralidae	Achroia	Achroia grisella	Achroia grisella (Fabricius, 1794)	47.68996	-3.00075	NA	NA	NA	NA	2017-10-13	13	10	2017	1870988	1870988
449	3061611697	50c9509d-22c7-4a22-a47d-8c48425ef4a7	https://www.inaturalist.org/observations/71501003	Animalia	Arthropoda	Insecta	Lepidoptera	Pyralidae	Achroia	Achroia grisella	Achroia grisella (Fabricius, 1794)	-36.853736	174.755332	NA	NA	NA	NA	2021-03-17T07:34	17	3	2021	1870988	1870988
450	4413582447	50c9509d-22c7-4a22-a47d-8c48425ef4a7	https://www.inaturalist.org/observations/87962399	Animalia	Arthropoda	Insecta	Lepidoptera	Pyralidae	Achroia	Achroia grisella	Achroia grisella (Fabricius, 1794)	49.542524	5.824946	2	NA	NA	NA	2021-07-20T23:56	20	7	2021	1870988	1870988
451	1850150902	fc01c3fa-bb00-4f43-9d7a-38ca108a4e23	UWIZM.2014.9.768	Animalia	Arthropoda	Insecta	Lepidoptera	Pyralidae	Achroia	Achroia grisella	Achroia grisella (Fabricius, 1794)	10.641441	-61.399592	NA	NA	NA	NA	1943-01-26	26	1	1943	1870988	1870988
452	3876052514	a4b65ad0-4873-4f93-9dd0-f9f8101aede8	CI00004200007B5M	Animalia	Arthropoda	Insecta	Lepidoptera	Pyralidae	Achroia	Achroia grisella	Achroia grisella (Fabricius, 1794)	57.041322	-2.257059	707.1	NA	NA	NA	1942	NA	NA	1942	1870988	1870988
453	3349975642	d8cd16ba-bb74-4420-821e-083f2bac17c2	JF853921	Animalia	Arthropoda	Insecta	Lepidoptera	Pyralidae	Achroia	Achroia grisella	Achroia grisella (Fabricius, 1794)	60.76	25.72	NA	NA	NA	NA	2007-06-20	20	6	2007	1870988	1870988
454	202061229	8642bfd0-f762-11e1-a439-00145eb45e9a	NA	Animalia	Arthropoda	Insecta	Lepidoptera	Pyralidae	Achroia	Achroia grisella	Achroia grisella (Fabricius, 1794)	47.466667	9.883333	NA	NA	640	0	1998-06-21	21	6	1998	1870988	1870988
455	3966569597	50c9509d-22c7-4a22-a47d-8c48425ef4a7	https://www.inaturalist.org/observations/140167604	Animalia	Arthropoda	Insecta	Lepidoptera	Pyralidae	Achroia	Achroia grisella	Achroia grisella (Fabricius, 1794)	60.207259	24.872001	360	NA	NA	NA	2022-10-27T17:39	27	10	2022	1870988	1870988
456	4002989503	c8ab6260-a5b3-4605-a810-130bc08cf7ea	27716000	Animalia	Arthropoda	Insecta	Lepidoptera	Pyralidae	Achroia	Achroia grisella	Achroia grisella (Fabricius, 1794)	51.470582	-1.046364	7.1	NA	NA	NA	2022-08-16	16	8	2022	1870988	1870988
457	3384883589	50c9509d-22c7-4a22-a47d-8c48425ef4a7	https://www.inaturalist.org/observations/97306248	Animalia	Arthropoda	Insecta	Lepidoptera	Pyralidae	Achroia	Achroia grisella	Achroia grisella (Fabricius, 1794)	34.096093	-118.4175	31	NA	NA	NA	2021-08-28T01:23Z	28	8	2021	1870988	1870988
458	1234528007	f506be53-9221-4b44-a41d-5aa0905ec216	urn:zmuc:2007-06-11/2007-06-12:1804	Animalia	Arthropoda	Insecta	Lepidoptera	Pyralidae	Achroia	Achroia grisella	Achroia grisella (Fabricius, 1794)	55.702512	12.558956	NA	NA	NA	NA	2007-06-11/2007-06-12	NA	6	2007	1870988	1870988
459	3882665020	857bce66-f762-11e1-a439-00145eb45e9a	https://www.zobodat.at/belege.php?id=2151731	Animalia	Arthropoda	Insecta	Lepidoptera	Pyralidae	Achroia	Achroia grisella	Achroia grisella (Fabricius, 1794)	48.029999	14.41	500	NA	307	NA	1900-09	NA	9	1900	1870988	1870988
460	769281251	8971dfba-f762-11e1-a439-00145eb45e9a	urn:catalog:UASM:JD3833	Animalia	Arthropoda	Insecta	Lepidoptera	Pyralidae	Achroia	Achroia grisella	Achroia grisella (Fabricius, 1794)	45.59	-72.5	NA	NA	NA	NA	2008-01-10	10	1	2008	1870988	1870988
461	4030971305	172f1923-eff1-4d81-8bd3-6023b2224bcb	urn:catalog:DanishLepidopterologicalSociety:LepiBaseLithuania:421796	Animalia	Arthropoda	Insecta	Lepidoptera	Pyralidae	Achroia	Achroia grisella	Achroia grisella (Fabricius, 1794)	54.7102	24.9798	100	NA	NA	NA	2019-10-14	14	10	2019	1870988	1870988
462	2244333692	50c9509d-22c7-4a22-a47d-8c48425ef4a7	https://www.inaturalist.org/observations/25645489	Animalia	Arthropoda	Insecta	Lepidoptera	Pyralidae	Achroia	Achroia grisella	Achroia grisella (Fabricius, 1794)	38.91918	-77.12088	65	NA	NA	NA	2019-05-22T16:45:34	22	5	2019	1870988	1870988
463	1413843244	040c5662-da76-4782-a48e-cdea1892d14c	FBLMT937-09	Animalia	Arthropoda	Insecta	Lepidoptera	Pyralidae	Achroia	Achroia grisella	BOLD:AAB1547	48.097	11.148	NA	NA	540	0	2009-05-01	1	5	2009	10426071	1870988
464	1653030629	2a796d4b-d12f-4806-876a-4fbb5e0a63ca	14ffdab1-b650-4cb3-9d6b-7ee7325f14e1	Animalia	Arthropoda	Insecta	Lepidoptera	Pyralidae	Achroia	Achroia grisella	Achroia grisella (Fabricius, 1794)	-34.968109	138.631195	NA	NA	NA	NA	1972-05-01	1	5	1972	1870988	1870988
465	2423260240	50c9509d-22c7-4a22-a47d-8c48425ef4a7	https://www.inaturalist.org/observations/8600688	Animalia	Arthropoda	Insecta	Lepidoptera	Pyralidae	Achroia	Achroia grisella	Achroia grisella (Fabricius, 1794)	38.919288	-77.12107	6	NA	NA	NA	2015-08-26T08:24	26	8	2015	1870988	1870988
466	4400865309	df12ca07-f133-4550-ab3b-fde13f0e76ba	http://tun.fi/JX.1628048#3	Animalia	Arthropoda	Insecta	Lepidoptera	Pyralidae	Achroia	Achroia grisella	Achroia grisella (Fabricius, 1794)	61.514469	24.023301	1	NA	NA	NA	2023-08-18T00:00Z	18	8	2023	1870988	1870988
467	3337691197	50c9509d-22c7-4a22-a47d-8c48425ef4a7	https://www.inaturalist.org/observations/90569617	Animalia	Arthropoda	Insecta	Lepidoptera	Pyralidae	Achroia	Achroia grisella	Achroia grisella (Fabricius, 1794)	32.849672	-116.99649	NA	NA	NA	NA	2021-06-10T21:50	10	6	2021	1870988	1870988
468	3893989605	38b4c89f-584c-41bb-bd8f-cd1def33e92f	urn:lsid:artportalen.se:sighting:103051123	Animalia	Arthropoda	Insecta	Lepidoptera	Pyralidae	Achroia	Achroia grisella	Achroia grisella (Fabricius, 1794)	59.73482	17.46606	125	NA	NA	NA	2022-08-19T20:30/2022-08-20T01:00	NA	8	2022	1870988	1870988
469	1950630222	962f59bc-f762-11e1-a439-00145eb45e9a	LUXNATMMFD362345	Animalia	Arthropoda	Insecta	Lepidoptera	Pyralidae	Achroia	Achroia grisella	Achroia grisella (Fabricius, 1794)	49.5333	6.36667	NA	NA	NA	NA	2000-08-18	18	8	2000	1870988	1870988
470	2988523764	50c9509d-22c7-4a22-a47d-8c48425ef4a7	https://www.inaturalist.org/observations/65460017	Animalia	Arthropoda	Insecta	Lepidoptera	Pyralidae	Achroia	Achroia grisella	Achroia grisella (Fabricius, 1794)	29.682	-95.65	500	NA	NA	NA	2020-11-21T22:12	21	11	2020	1870988	1870988
471	2570234440	a307e4d7-1de2-4adc-95d5-a0a8d5f57236	NMR996800019041	Animalia	Arthropoda	Insecta	Lepidoptera	Pyralidae	Achroia	Achroia grisella	Achroia grisella (Fabricius, 1794)	50.928	5.994	111	0.001	NA	NA	1983-10	NA	10	1983	1870988	1870988
472	4415229374	38b4c89f-584c-41bb-bd8f-cd1def33e92f	urn:lsid:artportalen.se:sighting:111949007	Animalia	Arthropoda	Insecta	Lepidoptera	Pyralidae	Achroia	Achroia grisella	Achroia grisella (Fabricius, 1794)	56.72316	12.64779	50	NA	NA	NA	2023-09-06T20:00/2023-09-07T06:00	NA	9	2023	1870988	1870988
473	1315917324	ce416850-8934-11dc-9962-b8a03c50a862	Ugent:UGMD:4159	Animalia	Arthropoda	Insecta	Lepidoptera	Pyralidae	Achroia	Achroia grisella	Achroia grisella (Fabricius, 1794)	51.370922	4.99391	NA	NA	NA	NA	1948-05-01	1	5	1948	1870988	1870988
474	1414880267	040c5662-da76-4782-a48e-cdea1892d14c	EHL124-12	Animalia	Arthropoda	Insecta	Lepidoptera	Pyralidae	Achroia	Achroia grisella	BOLD:AAB1547	46.872	-122.912	NA	NA	NA	NA	2003-08-29	29	8	2003	10426071	1870988
475	4522759260	50c9509d-22c7-4a22-a47d-8c48425ef4a7	https://www.inaturalist.org/observations/199170406	Animalia	Arthropoda	Insecta	Lepidoptera	Pyralidae	Achroia	Achroia grisella	Achroia grisella (Fabricius, 1794)	-37.208103	175.301019	209	NA	NA	NA	2024-02-10T14:56:15	10	2	2024	1870988	1870988
476	1234511081	f506be53-9221-4b44-a41d-5aa0905ec216	urn:zmuc:1999-07-20/1999-07-21:1804	Animalia	Arthropoda	Insecta	Lepidoptera	Pyralidae	Achroia	Achroia grisella	Achroia grisella (Fabricius, 1794)	55.702512	12.558956	NA	NA	NA	NA	1999-07-20/1999-07-21	NA	7	1999	1870988	1870988
477	3018144523	50c9509d-22c7-4a22-a47d-8c48425ef4a7	https://www.inaturalist.org/observations/60080208	Animalia	Arthropoda	Insecta	Lepidoptera	Pyralidae	Achroia	Achroia grisella	Achroia grisella (Fabricius, 1794)	47.282141	-122.911472	8	NA	NA	NA	2020-09-16T22:25	16	9	2020	1870988	1870988
478	3018102461	50c9509d-22c7-4a22-a47d-8c48425ef4a7	https://www.inaturalist.org/observations/52940538	Animalia	Arthropoda	Insecta	Lepidoptera	Pyralidae	Achroia	Achroia grisella	Achroia grisella (Fabricius, 1794)	32.925044	-117.225765	31	NA	NA	NA	2020-07-11T20:45:23	11	7	2020	1870988	1870988
479	3337981627	50c9509d-22c7-4a22-a47d-8c48425ef4a7	https://www.inaturalist.org/observations/91221209	Animalia	Arthropoda	Insecta	Lepidoptera	Pyralidae	Achroia	Achroia grisella	Achroia grisella (Fabricius, 1794)	49.397336	-123.360397	NA	NA	NA	NA	2021-08-14T22:27:49	14	8	2021	1870988	1870988
480	1950600381	962f59bc-f762-11e1-a439-00145eb45e9a	LUXNATFUND602587	Animalia	Arthropoda	Insecta	Lepidoptera	Pyralidae	Achroia	Achroia grisella	Achroia grisella (Fabricius, 1794)	49.5918	6.12661	NA	NA	NA	NA	1988-06-01	1	6	1988	1870988	1870988
481	1433972160	38b4c89f-584c-41bb-bd8f-cd1def33e92f	urn:lsid:artportalen.se:sighting:62916923	Animalia	Arthropoda	Insecta	Lepidoptera	Pyralidae	Achroia	Achroia grisella	Achroia grisella (Fabricius, 1794)	58.44119	11.43834	250	NA	NA	NA	2015-08-24/2015-09-02	NA	NA	2015	1870988	1870988
482	92449329	8642bfd0-f762-11e1-a439-00145eb45e9a	NA	Animalia	Arthropoda	Insecta	Lepidoptera	Pyralidae	Achroia	Achroia grisella	Achroia grisella (Fabricius, 1794)	47.466667	9.883333	NA	NA	640	0	1998-06-21	21	6	1998	1870988	1870988
483	4046216873	50c9509d-22c7-4a22-a47d-8c48425ef4a7	https://www.inaturalist.org/observations/149497821	Animalia	Arthropoda	Insecta	Lepidoptera	Pyralidae	Achroia	Achroia grisella	Achroia grisella (Fabricius, 1794)	51.346179	1.39017	NA	NA	NA	NA	2006-09-06T02:46:24	6	9	2006	1870988	1870988
484	3057780906	25d4f82b-b2bc-4197-bc11-27c8e9a25439	urn:catalog:SEDN:349744	Animalia	Arthropoda	Insecta	Lepidoptera	Pyralidae	Achroia	Achroia grisella	Achroia grisella (Fabricius, 1794)	52.858354	-3.048513	707.1	NA	NA	NA	1949-12-31	31	12	1949	1870988	1870988
485	1459164657	38b4c89f-584c-41bb-bd8f-cd1def33e92f	urn:lsid:artportalen.se:sighting:14276945	Animalia	Arthropoda	Insecta	Lepidoptera	Pyralidae	Achroia	Achroia grisella	Achroia grisella (Fabricius, 1794)	57.50618	11.98986	500	NA	NA	NA	2009-08-26T22:09	26	8	2009	1870988	1870988
486	3321127949	50c9509d-22c7-4a22-a47d-8c48425ef4a7	https://www.inaturalist.org/observations/84692120	Animalia	Arthropoda	Insecta	Lepidoptera	Pyralidae	Achroia	Achroia grisella	Achroia grisella (Fabricius, 1794)	29.042732	-95.419642	10	NA	NA	NA	2021-06-27T07:00	27	6	2021	1870988	1870988
487	4436102431	50c9509d-22c7-4a22-a47d-8c48425ef4a7	https://www.inaturalist.org/observations/97204346	Animalia	Arthropoda	Insecta	Lepidoptera	Pyralidae	Achroia	Achroia grisella	Achroia grisella (Fabricius, 1794)	41.403717	-75.687172	2	NA	NA	NA	2021-10-03T20:21	3	10	2021	1870988	1870988
488	2924067323	8359171b-9432-421e-88fc-56a55f1c098c	EN00001400002JES	Animalia	Arthropoda	Insecta	Lepidoptera	Pyralidae	Achroia	Achroia grisella	Achroia grisella (Fabricius, 1794)	51.433627	0.509018	707.1	NA	NA	NA	1988	NA	NA	1988	1870988	1870988
489	2000518107	3b301884-51b9-443f-b63c-47feeccfb89f	http://tun.fi/JX.254597#2	Animalia	Arthropoda	Insecta	Lepidoptera	Pyralidae	Achroia	Achroia grisella	Achroia grisella (Fabricius, 1794)	60.181051	24.573836	100	NA	NA	NA	2013-09-08T00:00Z/2013-09-14T00:00Z	NA	9	2013	1870988	1870988
490	2959091660	7d17a2b2-8751-41b5-ac9b-48effc1ea236	2062706	Animalia	Arthropoda	Insecta	Lepidoptera	Pyralidae	Achroia	Achroia grisella	Achroia grisella (Fabricius, 1794)	51.561682	-2.639732	70.7	NA	NA	NA	2012-08-10	10	8	2012	1870988	1870988
491	4399939400	50c9509d-22c7-4a22-a47d-8c48425ef4a7	https://www.inaturalist.org/observations/178855668	Animalia	Arthropoda	Insecta	Lepidoptera	Pyralidae	Achroia	Achroia grisella	Achroia grisella (Fabricius, 1794)	47.278488	15.695341	30	NA	NA	NA	2023-08-17T00:02	17	8	2023	1870988	1870988
492	2958037887	7d17a2b2-8751-41b5-ac9b-48effc1ea236	865570	Animalia	Arthropoda	Insecta	Lepidoptera	Pyralidae	Achroia	Achroia grisella	Achroia grisella (Fabricius, 1794)	51.561674	-2.641174	70.7	NA	NA	NA	2000-06-29	29	6	2000	1870988	1870988
493	1234510771	f506be53-9221-4b44-a41d-5aa0905ec216	urn:zmuc:1999-07-09/1999-07-11:1804	Animalia	Arthropoda	Insecta	Lepidoptera	Pyralidae	Achroia	Achroia grisella	Achroia grisella (Fabricius, 1794)	55.702512	12.558956	NA	NA	NA	NA	1999-07-09/1999-07-11	NA	7	1999	1870988	1870988
494	2242734020	50c9509d-22c7-4a22-a47d-8c48425ef4a7	https://www.inaturalist.org/observations/10575553	Animalia	Arthropoda	Insecta	Lepidoptera	Pyralidae	Achroia	Achroia grisella	Achroia grisella (Fabricius, 1794)	34.844688	-92.462777	5	NA	NA	NA	2018-04-02T14:32:37	2	4	2018	1870988	1870988
495	1803169907	26f5b360-8770-4d54-9c2d-397798a5e513	urn:catalog:NHMO:ENT:431511	Animalia	Arthropoda	Insecta	Lepidoptera	Pyralidae	Achroia	Achroia grisella	Achroia grisella (Fabricius, 1794)	58.2395	6.6997	100	NA	NA	NA	2013-07-23	23	7	2013	1870988	1870988
496	1803230211	26f5b360-8770-4d54-9c2d-397798a5e513	urn:catalog:NHMO:ENT:322639	Animalia	Arthropoda	Insecta	Lepidoptera	Pyralidae	Achroia	Achroia grisella	Achroia grisella (Fabricius, 1794)	59.9357	11.0643	100	NA	NA	NA	1995-08-06	6	8	1995	1870988	1870988
497	1653004997	2a796d4b-d12f-4806-876a-4fbb5e0a63ca	c9aab323-4eb9-4c0b-bb53-83fc2fa6e0c8	Animalia	Arthropoda	Insecta	Lepidoptera	Pyralidae	Achroia	Achroia grisella	Achroia grisella (Fabricius, 1794)	-34.968109	138.631195	NA	NA	NA	NA	1972-05-10	10	5	1972	1870988	1870988
498	2236828317	50c9509d-22c7-4a22-a47d-8c48425ef4a7	https://www.inaturalist.org/observations/19764165	Animalia	Arthropoda	Insecta	Lepidoptera	Pyralidae	Achroia	Achroia grisella	Achroia grisella (Fabricius, 1794)	41.413088	-73.865079	188	NA	NA	NA	2016-07-16T21:43	16	7	2016	1870988	1870988
499	1413948995	040c5662-da76-4782-a48e-cdea1892d14c	ANICC288-09	Animalia	Arthropoda	Insecta	Lepidoptera	Pyralidae	Achroia	Achroia grisella	Achroia grisella (Fabricius, 1794)	-27.33	151.59	NA	NA	NA	NA	1983-01-27	27	1	1983	1870988	1870988
500	3816233813	d70c169f-fd9e-4355-8431-8d1fba91370f	LUXNATFUND311585	Animalia	Arthropoda	Insecta	Lepidoptera	Pyralidae	Achroia	Achroia grisella	Achroia grisella (Fabricius, 1794)	49.6097	6.12659	NA	NA	NA	NA	1900-01-01	1	1	1900	1870988	1870988
501	1843015786	87b6acb8-4db2-4769-93ca-e086040dfe14	urn:catalog:DanishLepidopterologicalSociety:Bugbase:796506	Animalia	Arthropoda	Insecta	Lepidoptera	Pyralidae	Achroia	Achroia grisella	Achroia grisella (Fabricius, 1794)	55.702	12.559	100	NA	NA	NA	1997-08-08	8	8	1997	1870988	1870988
502	1234511775	f506be53-9221-4b44-a41d-5aa0905ec216	urn:zmuc:1999-08-27/1999-08-29:1804	Animalia	Arthropoda	Insecta	Lepidoptera	Pyralidae	Achroia	Achroia grisella	Achroia grisella (Fabricius, 1794)	55.702512	12.558956	NA	NA	NA	NA	1999-08-27/1999-08-29	NA	8	1999	1870988	1870988
503	4460537049	8a863029-f435-446a-821e-275f4f641165	https://observation.org/observation/286936459	Animalia	Arthropoda	Insecta	Lepidoptera	Pyralidae	Achroia	Achroia grisella	Achroia grisella (Fabricius, 1794)	52.2	5.15	NA	NA	NA	NA	2023-09-04	4	9	2023	1870988	1870988
504	3496114370	1560f099-f48d-43ac-8d88-ce329a53aa7e	b2d580b1-bc56-4e95-b877-cb199aeac09d	Animalia	Arthropoda	Insecta	Lepidoptera	Pyralidae	Achroia	Achroia grisella	Achroia grisella (Fabricius, 1794)	43.03913	0.65477	NA	NA	NA	NA	1995-07-20	20	7	1995	1870988	1870988
505	2959379627	7d17a2b2-8751-41b5-ac9b-48effc1ea236	604481	Animalia	Arthropoda	Insecta	Lepidoptera	Pyralidae	Achroia	Achroia grisella	Achroia grisella (Fabricius, 1794)	51.356153	-2.97579	70.7	NA	NA	NA	1993-12-31	31	12	1993	1870988	1870988
506	1458524203	38b4c89f-584c-41bb-bd8f-cd1def33e92f	urn:lsid:artportalen.se:sighting:13616348	Animalia	Arthropoda	Insecta	Lepidoptera	Pyralidae	Achroia	Achroia grisella	Achroia grisella (Fabricius, 1794)	59.36916	18.05436	100	NA	NA	NA	2004-07-29	29	7	2004	1870988	1870988
507	3032958951	9b12d595-11ea-4128-88ea-ed378eb9ea9a	0f49ffb8-580f-4b27-afe3-2b704dcbe00f	Animalia	Arthropoda	Insecta	Lepidoptera	Pyralidae	Achroia	Achroia grisella	Achroia grisella (Fabricius, 1794)	32.2035	-90.8861	NA	NA	NA	NA	2011-05-13	13	5	2011	1870988	1870988
508	2924645610	5e43a220-a91d-485b-b608-58fd22693be7	2851477	Animalia	Arthropoda	Insecta	Lepidoptera	Pyralidae	Achroia	Achroia grisella	Achroia grisella (Fabricius, 1794)	52.633144	-1.056533	70.7	NA	NA	NA	2015-07-10	10	7	2015	1870988	1870988
509	1234502432	f506be53-9221-4b44-a41d-5aa0905ec216	urn:zmuc:1995-08-08/1995-08-09:1804	Animalia	Arthropoda	Insecta	Lepidoptera	Pyralidae	Achroia	Achroia grisella	Achroia grisella (Fabricius, 1794)	55.702512	12.558956	NA	NA	NA	NA	1995-08-08/1995-08-09	NA	8	1995	1870988	1870988
510	1843015739	87b6acb8-4db2-4769-93ca-e086040dfe14	urn:catalog:DanishLepidopterologicalSociety:Bugbase:796510	Animalia	Arthropoda	Insecta	Lepidoptera	Pyralidae	Achroia	Achroia grisella	Achroia grisella (Fabricius, 1794)	55.702	12.559	100	NA	NA	NA	1999-07-02	2	7	1999	1870988	1870988
511	2959292920	7d17a2b2-8751-41b5-ac9b-48effc1ea236	598632	Animalia	Arthropoda	Insecta	Lepidoptera	Pyralidae	Achroia	Achroia grisella	Achroia grisella (Fabricius, 1794)	51.511725	-2.562658	70.7	NA	NA	NA	1997-12-31	31	12	1997	1870988	1870988
512	2000057079	3b301884-51b9-443f-b63c-47feeccfb89f	http://tun.fi/JX.172315#24	Animalia	Arthropoda	Insecta	Lepidoptera	Pyralidae	Achroia	Achroia grisella	Achroia grisella (Fabricius, 1794)	60.279572	25.110758	100	NA	NA	NA	2016-06-02T00:00Z	2	6	2016	1870988	1870988
513	4175338203	6ac3f774-d9fb-4796-b3e9-92bf6c81c084	NA	Animalia	Arthropoda	Insecta	Lepidoptera	Pyralidae	Achroia	Achroia grisella	Achroia grisella (Fabricius, 1794)	50.078266	8.646884	250	NA	NA	NA	2022-06-04T00:00	4	6	2022	1870988	1870988
514	1843015766	87b6acb8-4db2-4769-93ca-e086040dfe14	urn:catalog:DanishLepidopterologicalSociety:Bugbase:796505	Animalia	Arthropoda	Insecta	Lepidoptera	Pyralidae	Achroia	Achroia grisella	Achroia grisella (Fabricius, 1794)	55.702	12.559	100	NA	NA	NA	1995-08-08	8	8	1995	1870988	1870988
515	1413949039	040c5662-da76-4782-a48e-cdea1892d14c	ANICC287-09	Animalia	Arthropoda	Insecta	Lepidoptera	Pyralidae	Achroia	Achroia grisella	Achroia grisella (Fabricius, 1794)	-35.628	150.323	NA	NA	NA	NA	1979-12-10	10	12	1979	1870988	1870988
516	2468498555	38b4c89f-584c-41bb-bd8f-cd1def33e92f	urn:lsid:artportalen.se:sighting:81105901	Animalia	Arthropoda	Insecta	Lepidoptera	Pyralidae	Achroia	Achroia grisella	Achroia grisella (Fabricius, 1794)	57.83014	15.01068	16	NA	NA	NA	2019-12-07	7	12	2019	1870988	1870988
517	4413923937	50c9509d-22c7-4a22-a47d-8c48425ef4a7	https://www.inaturalist.org/observations/180435401	Animalia	Arthropoda	Insecta	Lepidoptera	Pyralidae	Achroia	Achroia grisella	Achroia grisella (Fabricius, 1794)	48.388459	15.156266	2	NA	NA	NA	2023-07-20T00:04	20	7	2023	1870988	1870988
518	4165527769	50c9509d-22c7-4a22-a47d-8c48425ef4a7	https://www.inaturalist.org/observations/173879021	Animalia	Arthropoda	Insecta	Lepidoptera	Pyralidae	Achroia	Achroia grisella	Achroia grisella (Fabricius, 1794)	33.125031	-96.87812	NA	NA	NA	NA	2023-07-19T21:46:57	19	7	2023	1870988	1870988
519	3302029382	50c9509d-22c7-4a22-a47d-8c48425ef4a7	https://www.inaturalist.org/observations/46842085	Animalia	Arthropoda	Insecta	Lepidoptera	Pyralidae	Achroia	Achroia grisella	Achroia grisella (Fabricius, 1794)	53.348499	-2.123978	310	NA	NA	NA	2020-05-22T07:10	22	5	2020	1870988	1870988
520	3889487784	0560f5aa-3044-4599-b0b0-dc33d43b9571	NPC_5985_1518	Animalia	Arthropoda	Insecta	Lepidoptera	Pyralidae	Achroia	Achroia grisella	Achroia grisella (Fabricius, 1794)	28.04	77.12	NA	NA	NA	NA	1970-01-17	17	1	1970	1870988	1870988
521	1275334511	b94fcfd1-f3a5-44bc-bc50-d3e5f80a733d	urn:catalog: DMSA:DMSA_ENTO_MOT:MOT 23433:23433	Animalia	Arthropoda	Insecta	Lepidoptera	Pyralidae	Achroia	Achroia grisella	Achroia grisella (Fabricius, 1794)	51.071	-0.994	NA	NA	NA	NA	1972-06-19	19	6	1972	1870988	1870988
522	3873538654	50c9509d-22c7-4a22-a47d-8c48425ef4a7	https://www.inaturalist.org/observations/125602817	Animalia	Arthropoda	Insecta	Lepidoptera	Pyralidae	Achroia	Achroia grisella	Achroia grisella (Fabricius, 1794)	39.642845	-84.424714	15	NA	NA	NA	2020-08-21T09:17	21	8	2020	1870988	1870988
523	3884673787	857bce66-f762-11e1-a439-00145eb45e9a	https://www.zobodat.at/belege.php?id=2255193	Animalia	Arthropoda	Insecta	Lepidoptera	Pyralidae	Achroia	Achroia grisella	Achroia grisella (Fabricius, 1794)	47.959999	14.41	500	NA	485	165	1984-12	NA	12	1984	1870988	1870988
524	3883234801	857bce66-f762-11e1-a439-00145eb45e9a	https://www.zobodat.at/belege.php?id=6649514	Animalia	Arthropoda	Insecta	Lepidoptera	Pyralidae	Achroia	Achroia grisella	Achroia grisella (Fabricius, 1794)	48.380001	14.42	500	NA	450	NA	2004-07-21	21	7	2004	1870988	1870988
525	4156109346	8a863029-f435-446a-821e-275f4f641165	https://observation.org/observation/250787897	Animalia	Arthropoda	Insecta	Lepidoptera	Pyralidae	Achroia	Achroia grisella	Achroia grisella (Fabricius, 1794)	52.252148	7.924357	25	NA	NA	NA	2022-07-29	29	7	2022	1870988	1870988
526	2000057076	3b301884-51b9-443f-b63c-47feeccfb89f	http://tun.fi/JX.202380#3	Animalia	Arthropoda	Insecta	Lepidoptera	Pyralidae	Achroia	Achroia grisella	Achroia grisella (Fabricius, 1794)	61.35114	22.018344	1	NA	NA	NA	2015-08-11T00:00Z	11	8	2015	1870988	1870988
527	4519191410	50c9509d-22c7-4a22-a47d-8c48425ef4a7	https://www.inaturalist.org/observations/198315271	Animalia	Arthropoda	Insecta	Lepidoptera	Pyralidae	Achroia	Achroia grisella	Achroia grisella (Fabricius, 1794)	48.940392	11.788238	115	NA	NA	NA	2022-08-14T08:52	14	8	2022	1870988	1870988
528	4403883313	38b4c89f-584c-41bb-bd8f-cd1def33e92f	urn:lsid:artportalen.se:sighting:111669490	Animalia	Arthropoda	Insecta	Lepidoptera	Pyralidae	Achroia	Achroia grisella	Achroia grisella (Fabricius, 1794)	59.81751	17.64094	125	NA	NA	NA	2023-08-23T21:00/2023-08-24T01:00	NA	8	2023	1870988	1870988
529	2466548995	2e6298fb-d9d7-4915-b69d-890b5aaf91df	062fef1f-b313-4734-a16d-15a0edfb51c1	Animalia	Arthropoda	Insecta	Lepidoptera	Pyralidae	Achroia	Achroia grisella	Achroia grisella (Fabricius, 1794)	34.924284	-82.438456	84	NA	NA	NA	2009-06-21	21	6	2009	1870988	1870988
530	1457942430	38b4c89f-584c-41bb-bd8f-cd1def33e92f	urn:lsid:artportalen.se:sighting:12997541	Animalia	Arthropoda	Insecta	Lepidoptera	Pyralidae	Achroia	Achroia grisella	Achroia grisella (Fabricius, 1794)	58.2957	14.63898	100	NA	NA	NA	2002-08-02/2002-08-09	NA	8	2002	1870988	1870988
531	3496119378	1560f099-f48d-43ac-8d88-ce329a53aa7e	e9b875a7-eb7e-46dc-b208-b099a1d2546e	Animalia	Arthropoda	Insecta	Lepidoptera	Pyralidae	Achroia	Achroia grisella	Achroia grisella (Fabricius, 1794)	42.95842	1.0864	NA	NA	NA	NA	1994-07-06	6	7	1994	1870988	1870988
532	4413812851	50c9509d-22c7-4a22-a47d-8c48425ef4a7	https://www.inaturalist.org/observations/177794647	Animalia	Arthropoda	Insecta	Lepidoptera	Pyralidae	Achroia	Achroia grisella	Achroia grisella (Fabricius, 1794)	50.41686	30.561361	5	NA	NA	NA	2023-08-11T11:25:21	11	8	2023	1870988	1870988
533	3388126885	6ac3f774-d9fb-4796-b3e9-92bf6c81c084	NA	Animalia	Arthropoda	Insecta	Lepidoptera	Pyralidae	Achroia	Achroia grisella	Achroia grisella (Fabricius, 1794)	50.966171	6.879222	250	NA	NA	NA	2020-08-08T00:00	8	8	2020	1870988	1870988
534	1962061054	8a863029-f435-446a-821e-275f4f641165	https://observation.org/observation/46390282	Animalia	Arthropoda	Insecta	Lepidoptera	Pyralidae	Achroia	Achroia grisella	Achroia grisella (Fabricius, 1794)	52.65	4.75	NA	NA	NA	NA	2009-07-26	26	7	2009	1870988	1870988
535	2925395946	594e1181-c38a-4f44-b78c-ceab50351cca	DSS0004600003Y8U	Animalia	Arthropoda	Insecta	Lepidoptera	Pyralidae	Achroia	Achroia grisella	Achroia grisella (Fabricius, 1794)	50.813022	-2.079433	707.1	NA	NA	NA	2003	NA	NA	2003	1870988	1870988
536	4159716202	8a863029-f435-446a-821e-275f4f641165	https://observation.org/observation/273875442	Animalia	Arthropoda	Insecta	Lepidoptera	Pyralidae	Achroia	Achroia grisella	Achroia grisella (Fabricius, 1794)	50.742484	7.381343	250	NA	NA	NA	2023-05-28	28	5	2023	1870988	1870988
537	4059091870	c8ab6260-a5b3-4605-a810-130bc08cf7ea	24358669	Animalia	Arthropoda	Insecta	Lepidoptera	Pyralidae	Achroia	Achroia grisella	Achroia grisella (Fabricius, 1794)	51.692055	-1.553643	70.7	NA	NA	NA	2016-08-08	8	8	2016	1870988	1870988
538	3447948327	df12ca07-f133-4550-ab3b-fde13f0e76ba	http://tun.fi/JX.1036728#4	Animalia	Arthropoda	Insecta	Lepidoptera	Pyralidae	Achroia	Achroia grisella	Achroia grisella (Fabricius, 1794)	60.55548	24.751515	1	NA	NA	NA	2019-09-10T00:00Z	10	9	2019	1870988	1870988
539	2973239778	ce8530a2-cd4b-4e51-9927-76bf49b5a9a6	CCW00066000074FC	Animalia	Arthropoda	Insecta	Lepidoptera	Pyralidae	Achroia	Achroia grisella	Achroia grisella (Fabricius, 1794)	53.194611	-4.099322	70.7	NA	NA	NA	1971-05-30	30	5	1971	1870988	1870988
540	3067872681	50c9509d-22c7-4a22-a47d-8c48425ef4a7	https://www.inaturalist.org/observations/71998877	Animalia	Arthropoda	Insecta	Lepidoptera	Pyralidae	Achroia	Achroia grisella	Achroia grisella (Fabricius, 1794)	-45.840692	170.497302	4	NA	NA	NA	2021-03-25T12:09	25	3	2021	1870988	1870988
541	1850150544	fc01c3fa-bb00-4f43-9d7a-38ca108a4e23	UWIZM.2014.9.764	Animalia	Arthropoda	Insecta	Lepidoptera	Pyralidae	Achroia	Achroia grisella	Achroia grisella (Fabricius, 1794)	10.641441	-61.399592	NA	NA	NA	NA	1943-01-26	26	1	1943	1870988	1870988
542	1843015829	87b6acb8-4db2-4769-93ca-e086040dfe14	urn:catalog:DanishLepidopterologicalSociety:Bugbase:796500	Animalia	Arthropoda	Insecta	Lepidoptera	Pyralidae	Achroia	Achroia grisella	Achroia grisella (Fabricius, 1794)	55.702	12.559	100	NA	NA	NA	1992-07-17	17	7	1992	1870988	1870988
543	3885112965	857bce66-f762-11e1-a439-00145eb45e9a	https://www.zobodat.at/belege.php?id=6777284	Animalia	Arthropoda	Insecta	Lepidoptera	Pyralidae	Achroia	Achroia grisella	Achroia grisella (Fabricius, 1794)	48.360001	14.42	500	NA	380	NA	2000-08-18	18	8	2000	1870988	1870988
544	3455833585	50c9509d-22c7-4a22-a47d-8c48425ef4a7	https://www.inaturalist.org/observations/104360610	Animalia	Arthropoda	Insecta	Lepidoptera	Pyralidae	Achroia	Achroia grisella	Achroia grisella (Fabricius, 1794)	-45.840591	170.497211	4	NA	NA	NA	2022-01-05T07:17	5	1	2022	1870988	1870988
545	2250963147	040c5662-da76-4782-a48e-cdea1892d14c	MNAG229-08	Animalia	Arthropoda	Insecta	Lepidoptera	Pyralidae	Achroia	Achroia grisella	BOLD:AAB1547	45.66	-72.795	NA	NA	NA	NA	2007-11-06	6	11	2007	10426071	1870988
546	2354335949	b124e1e0-4755-430f-9eab-894f25a9b59c	urn:uuid:3849eee8-e097-4fed-b10f-5ccf39b67a27	Animalia	Arthropoda	Insecta	Lepidoptera	Pyralidae	Achroia	Achroia grisella	Achroia grisella (Fabricius, 1794)	59.327388	10.803912	25	NA	NA	NA	2019-08-17	17	8	2019	1870988	1870988
547	2558409765	38b4c89f-584c-41bb-bd8f-cd1def33e92f	urn:lsid:artportalen.se:sighting:81691906	Animalia	Arthropoda	Insecta	Lepidoptera	Pyralidae	Achroia	Achroia grisella	Achroia grisella (Fabricius, 1794)	56.22707	15.65503	100	NA	NA	NA	2019-07-12	12	7	2019	1870988	1870988
548	4512437428	50c9509d-22c7-4a22-a47d-8c48425ef4a7	https://www.inaturalist.org/observations/196862203	Animalia	Arthropoda	Insecta	Lepidoptera	Pyralidae	Achroia	Achroia grisella	Achroia grisella (Fabricius, 1794)	48.940392	11.788238	115	NA	NA	NA	2022-08-14T08:52	14	8	2022	1870988	1870988
549	3858252428	50c9509d-22c7-4a22-a47d-8c48425ef4a7	https://www.inaturalist.org/observations/30525956	Animalia	Arthropoda	Insecta	Lepidoptera	Pyralidae	Achroia	Achroia grisella	Achroia grisella (Fabricius, 1794)	49.396963	-123.360881	7	NA	NA	NA	2019-08-09T23:30:04	9	8	2019	1870988	1870988
550	2250961972	040c5662-da76-4782-a48e-cdea1892d14c	MNAG241-08	Animalia	Arthropoda	Insecta	Lepidoptera	Pyralidae	Achroia	Achroia grisella	BOLD:AAB1547	45.59	-72.5	NA	NA	NA	NA	2007-12-10	10	12	2007	10426071	1870988
551	2250959835	040c5662-da76-4782-a48e-cdea1892d14c	MNAA807-07	Animalia	Arthropoda	Insecta	Lepidoptera	Pyralidae	Achroia	Achroia grisella	BOLD:AAB1547	35.679	-83.647	NA	NA	512	0	2006-08-14	14	8	2006	10426071	1870988
552	3737913000	5e43a220-a91d-485b-b608-58fd22693be7	23685621	Animalia	Arthropoda	Insecta	Lepidoptera	Pyralidae	Achroia	Achroia grisella	Achroia grisella (Fabricius, 1794)	52.771424	-0.786215	7.1	NA	NA	NA	2021-06-16	16	6	2021	1870988	1870988
553	4156147461	8a863029-f435-446a-821e-275f4f641165	https://observation.org/observation/252382049	Animalia	Arthropoda	Insecta	Lepidoptera	Pyralidae	Achroia	Achroia grisella	Achroia grisella (Fabricius, 1794)	50.037647	6.673456	25	NA	NA	NA	2022-08-14	14	8	2022	1870988	1870988
554	2958631982	7d17a2b2-8751-41b5-ac9b-48effc1ea236	590950	Animalia	Arthropoda	Insecta	Lepidoptera	Pyralidae	Achroia	Achroia grisella	Achroia grisella (Fabricius, 1794)	51.476511	-2.592462	70.7	NA	NA	NA	1996-12-31	31	12	1996	1870988	1870988
555	136225803	1d5c2b00-0c66-11dd-84d2-b8a03c50a862	NRM:ognb-nrm:1638	Animalia	Arthropoda	Insecta	Lepidoptera	Pyralidae	Achroia	Achroia grisella	Achroia grisella (Fabricius, 1794)	59.36915	18.05435	NA	NA	NA	NA	2002-08-08	8	8	2002	1870988	1870988
556	2000056999	3b301884-51b9-443f-b63c-47feeccfb89f	http://tun.fi/JX.319376#113	Animalia	Arthropoda	Insecta	Lepidoptera	Pyralidae	Achroia	Achroia grisella	Achroia grisella (Fabricius, 1794)	60.604996	24.831025	100	NA	NA	NA	2011-08-11T00:00Z/2011-08-31T00:00Z	NA	8	2011	1870988	1870988
557	4465175318	26f5b360-8770-4d54-9c2d-397798a5e513	urn:catalog:NHMO:ENT:615153	Animalia	Arthropoda	Insecta	Lepidoptera	Pyralidae	Achroia	Achroia grisella	Achroia grisella (Fabricius, 1794)	60.7131	10.8631	10	NA	NA	NA	2023-06-17	17	6	2023	1870988	1870988
558	3879914641	38b4c89f-584c-41bb-bd8f-cd1def33e92f	urn:lsid:artportalen.se:sighting:102237208	Animalia	Arthropoda	Insecta	Lepidoptera	Pyralidae	Achroia	Achroia grisella	Achroia grisella (Fabricius, 1794)	58.38426	13.86934	122	NA	NA	NA	2022-07-13T18:57	13	7	2022	1870988	1870988
559	3498922221	62e99340-528c-4baf-bbd7-bf0df2f186b9	MNHNL00000004R7B	Animalia	Arthropoda	Insecta	Lepidoptera	Pyralidae	Achroia	Achroia grisella	Achroia grisella (Fabricius, 1794)	49.5694	6.34154	NA	NA	NA	NA	2001-08-22	22	8	2001	1870988	1870988
560	2250961769	040c5662-da76-4782-a48e-cdea1892d14c	MNAG249-08	Animalia	Arthropoda	Insecta	Lepidoptera	Pyralidae	Achroia	Achroia grisella	BOLD:AAB1547	45.59	-72.5	NA	NA	NA	NA	2008-01-25	25	1	2008	10426071	1870988
561	4483027133	7d17a2b2-8751-41b5-ac9b-48effc1ea236	4136312	Animalia	Arthropoda	Insecta	Lepidoptera	Pyralidae	Achroia	Achroia grisella	Achroia grisella (Fabricius, 1794)	51.476511	-2.592462	70.7	NA	NA	NA	2020-09-14	14	9	2020	1870988	1870988
562	4057397649	8a863029-f435-446a-821e-275f4f641165	https://observation.org/observation/250760923	Animalia	Arthropoda	Insecta	Lepidoptera	Pyralidae	Achroia	Achroia grisella	Achroia grisella (Fabricius, 1794)	51.9	6	NA	NA	NA	NA	2022-07-29	29	7	2022	1870988	1870988
563	4524899750	50c9509d-22c7-4a22-a47d-8c48425ef4a7	https://www.inaturalist.org/observations/156014007	Animalia	Arthropoda	Insecta	Lepidoptera	Pyralidae	Achroia	Achroia grisella	Achroia grisella (Fabricius, 1794)	-36.925097	174.738067	13	NA	NA	NA	2023-04-22T20:51:45	22	4	2023	1870988	1870988
564	3996037057	8a863029-f435-446a-821e-275f4f641165	https://observation.org/observation/256364981	Animalia	Arthropoda	Insecta	Lepidoptera	Pyralidae	Achroia	Achroia grisella	Achroia grisella (Fabricius, 1794)	51.713103	7.255067	5	NA	NA	NA	2022-09-04	4	9	2022	1870988	1870988
565	4409492752	8a863029-f435-446a-821e-275f4f641165	https://observation.org/observation/281137048	Animalia	Arthropoda	Insecta	Lepidoptera	Pyralidae	Achroia	Achroia grisella	Achroia grisella (Fabricius, 1794)	52.95	6.55	NA	NA	NA	NA	2023-07-19	19	7	2023	1870988	1870988
566	1459923377	38b4c89f-584c-41bb-bd8f-cd1def33e92f	urn:lsid:artportalen.se:sighting:15113831	Animalia	Arthropoda	Insecta	Lepidoptera	Pyralidae	Achroia	Achroia grisella	Achroia grisella (Fabricius, 1794)	55.65374	13.79621	250	NA	NA	NA	2012-07-01	1	7	2012	1870988	1870988
567	2250963099	040c5662-da76-4782-a48e-cdea1892d14c	MNAG244-08	Animalia	Arthropoda	Insecta	Lepidoptera	Pyralidae	Achroia	Achroia grisella	BOLD:AAB1547	45.59	-72.5	NA	NA	NA	NA	2008-01-09	9	1	2008	10426071	1870988
568	4176110657	6ac3f774-d9fb-4796-b3e9-92bf6c81c084	NA	Animalia	Arthropoda	Insecta	Lepidoptera	Pyralidae	Achroia	Achroia grisella	Achroia grisella (Fabricius, 1794)	50.966171	6.879222	250	NA	NA	NA	2022-09-06T00:00	6	9	2022	1870988	1870988
569	4003843199	5e43a220-a91d-485b-b608-58fd22693be7	27882181	Animalia	Arthropoda	Insecta	Lepidoptera	Pyralidae	Achroia	Achroia grisella	Achroia grisella (Fabricius, 1794)	52.537471	-1.234699	7.1	NA	NA	NA	2022-08-28	28	8	2022	1870988	1870988
570	2924971300	5e43a220-a91d-485b-b608-58fd22693be7	29265	Animalia	Arthropoda	Insecta	Lepidoptera	Pyralidae	Achroia	Achroia grisella	Achroia grisella (Fabricius, 1794)	52.539096	-1.278756	7.1	NA	NA	NA	2011-09-02	2	9	2011	1870988	1870988
571	1234519919	f506be53-9221-4b44-a41d-5aa0905ec216	urn:zmuc:2003-08-01/2003-08-08:1804	Animalia	Arthropoda	Insecta	Lepidoptera	Pyralidae	Achroia	Achroia grisella	Achroia grisella (Fabricius, 1794)	55.702512	12.558956	NA	NA	NA	NA	2003-08-01/2003-08-08	NA	8	2003	1870988	1870988
572	1234527938	f506be53-9221-4b44-a41d-5aa0905ec216	urn:zmuc:2007-06-07/2007-06-10:1804	Animalia	Arthropoda	Insecta	Lepidoptera	Pyralidae	Achroia	Achroia grisella	Achroia grisella (Fabricius, 1794)	55.702512	12.558956	NA	NA	NA	NA	2007-06-07/2007-06-10	NA	6	2007	1870988	1870988
573	4018145105	50c9509d-22c7-4a22-a47d-8c48425ef4a7	https://www.inaturalist.org/observations/146483981	Animalia	Arthropoda	Insecta	Lepidoptera	Pyralidae	Achroia	Achroia grisella	Achroia grisella (Fabricius, 1794)	-45.84058	170.497224	4	NA	NA	NA	2023-01-14T06:04	14	1	2023	1870988	1870988
574	1640069838	50c9509d-22c7-4a22-a47d-8c48425ef4a7	https://www.inaturalist.org/observations/7707828	Animalia	Arthropoda	Insecta	Lepidoptera	Pyralidae	Achroia	Achroia grisella	Achroia grisella (Fabricius, 1794)	20.718307	-103.52697	15	NA	NA	NA	2017-08-29T16:53	29	8	2017	1870988	1870988
575	1234512843	f506be53-9221-4b44-a41d-5aa0905ec216	urn:zmuc:2000-07-12/2000-07-18:1804	Animalia	Arthropoda	Insecta	Lepidoptera	Pyralidae	Achroia	Achroia grisella	Achroia grisella (Fabricius, 1794)	55.702512	12.558956	NA	NA	NA	NA	2000-07-12/2000-07-18	NA	7	2000	1870988	1870988
576	3116419828	7d17a2b2-8751-41b5-ac9b-48effc1ea236	2833920	Animalia	Arthropoda	Insecta	Lepidoptera	Pyralidae	Achroia	Achroia grisella	Achroia grisella (Fabricius, 1794)	51.321627	-2.439785	70.7	NA	NA	NA	2016-09-24	24	9	2016	1870988	1870988
577	136225804	1d5c2b00-0c66-11dd-84d2-b8a03c50a862	NRM:ognb-nrm:1639	Animalia	Arthropoda	Insecta	Lepidoptera	Pyralidae	Achroia	Achroia grisella	Achroia grisella (Fabricius, 1794)	59.36915	18.05435	NA	NA	NA	NA	2003-08-19	19	8	2003	1870988	1870988
578	1458524165	38b4c89f-584c-41bb-bd8f-cd1def33e92f	urn:lsid:artportalen.se:sighting:13616345	Animalia	Arthropoda	Insecta	Lepidoptera	Pyralidae	Achroia	Achroia grisella	Achroia grisella (Fabricius, 1794)	59.36916	18.05436	100	NA	NA	NA	2000-08-10	10	8	2000	1870988	1870988
579	3884837357	857bce66-f762-11e1-a439-00145eb45e9a	https://www.zobodat.at/belege.php?id=2158752	Animalia	Arthropoda	Insecta	Lepidoptera	Pyralidae	Achroia	Achroia grisella	Achroia grisella (Fabricius, 1794)	48.439999	14.53	500	NA	512	NA	1932-08	NA	8	1932	1870988	1870988
580	1337880031	6ac3f774-d9fb-4796-b3e9-92bf6c81c084	NA	Animalia	Arthropoda	Insecta	Lepidoptera	Pyralidae	Achroia	Achroia grisella	Achroia grisella (Fabricius, 1794)	49.797028	8.256741	25	NA	NA	NA	2015-07-10T00:00	10	7	2015	1870988	1870988
581	4084194154	72ea9678-7174-44c4-9535-de9cb733a15d	5ba76894-c1b7-49f8-9b7c-1066e97e0b9f	Animalia	Arthropoda	Insecta	Lepidoptera	Pyralidae	Achroia	Achroia grisella	Achroia grisella (Fabricius, 1794)	43.61536	6.93364	25	NA	122	0	2013-10-04	4	10	2013	1870988	1870988
582	4127063819	50c9509d-22c7-4a22-a47d-8c48425ef4a7	https://www.inaturalist.org/observations/164669169	Animalia	Arthropoda	Insecta	Lepidoptera	Pyralidae	Achroia	Achroia grisella	Achroia grisella (Fabricius, 1794)	30.108598	-97.281987	60	NA	NA	NA	2023-05-28T22:34	28	5	2023	1870988	1870988
583	1653030684	2a796d4b-d12f-4806-876a-4fbb5e0a63ca	56d39fe4-4435-4890-aac9-a857bc650e2c	Animalia	Arthropoda	Insecta	Lepidoptera	Pyralidae	Achroia	Achroia grisella	Achroia grisella (Fabricius, 1794)	-34.968109	138.631195	NA	NA	NA	NA	1972-05-01	1	5	1972	1870988	1870988
584	3355082643	50c9509d-22c7-4a22-a47d-8c48425ef4a7	https://www.inaturalist.org/observations/88911886	Animalia	Arthropoda	Insecta	Lepidoptera	Pyralidae	Achroia	Achroia grisella	Achroia grisella (Fabricius, 1794)	46.873325	15.855947	2	NA	NA	NA	2020-07-28T01:27	28	7	2020	1870988	1870988
585	4021960086	50c9509d-22c7-4a22-a47d-8c48425ef4a7	https://www.inaturalist.org/observations/146944528	Animalia	Arthropoda	Insecta	Lepidoptera	Pyralidae	Achroia	Achroia grisella	Achroia grisella (Fabricius, 1794)	51.374782	-2.387559	122	NA	NA	NA	2020-05-09T10:29	9	5	2020	1870988	1870988
586	1849296546	6ac3f774-d9fb-4796-b3e9-92bf6c81c084	NA	Animalia	Arthropoda	Insecta	Lepidoptera	Pyralidae	Achroia	Achroia grisella	Achroia grisella (Fabricius, 1794)	50.183495	10.275221	250	NA	NA	NA	2018-05-28T00:00	28	5	2018	1870988	1870988
587	3017997455	50c9509d-22c7-4a22-a47d-8c48425ef4a7	https://www.inaturalist.org/observations/54764020	Animalia	Arthropoda	Insecta	Lepidoptera	Pyralidae	Achroia	Achroia grisella	Achroia grisella (Fabricius, 1794)	43.024687	-89.463213	173	NA	NA	NA	2020-07-20T22:04	20	7	2020	1870988	1870988
588	2634091152	50c9509d-22c7-4a22-a47d-8c48425ef4a7	https://www.inaturalist.org/observations/47674882	Animalia	Arthropoda	Insecta	Lepidoptera	Pyralidae	Achroia	Achroia grisella	Achroia grisella (Fabricius, 1794)	29.042732	-95.419642	10	NA	NA	NA	2020-05-26T23:33	26	5	2020	1870988	1870988
589	3903538372	50c9509d-22c7-4a22-a47d-8c48425ef4a7	https://www.inaturalist.org/observations/133943721	Animalia	Arthropoda	Insecta	Lepidoptera	Pyralidae	Achroia	Achroia grisella	Achroia grisella (Fabricius, 1794)	51.260928	0.194639	13	NA	NA	NA	2022-09-06T19:47:57	6	9	2022	1870988	1870988
590	1883744390	6984bfd1-2483-470d-b92f-19d08d8aa6b5	urn:catalog: MAZA: Insect: 7117A	Animalia	Arthropoda	Insecta	Lepidoptera	Pyralidae	Achroia	Achroia grisella	Achroia grisella (Fabricius, 1794)	-25.987089	32.032602	NA	NA	NA	NA	1941-04-04	4	4	1941	1870988	1870988
591	3456068236	50c9509d-22c7-4a22-a47d-8c48425ef4a7	https://www.inaturalist.org/observations/103086415	Animalia	Arthropoda	Insecta	Lepidoptera	Pyralidae	Achroia	Achroia grisella	Achroia grisella (Fabricius, 1794)	-36.923134	174.740943	13	NA	NA	NA	2021-12-15	15	12	2021	1870988	1870988
592	1850150553	fc01c3fa-bb00-4f43-9d7a-38ca108a4e23	UWIZM.2014.9.759	Animalia	Arthropoda	Insecta	Lepidoptera	Pyralidae	Achroia	Achroia grisella	Achroia grisella (Fabricius, 1794)	10.641441	-61.399592	NA	NA	NA	NA	1943-03-06	6	3	1943	1870988	1870988
593	1413849060	040c5662-da76-4782-a48e-cdea1892d14c	GWORL570-09	Animalia	Arthropoda	Insecta	Lepidoptera	Pyralidae	Achroia	Achroia grisella	BOLD:AAB1547	48.529	12.116	NA	NA	400	0	2006-06-10	10	6	2006	10426071	1870988
594	4162439329	50c9509d-22c7-4a22-a47d-8c48425ef4a7	https://www.inaturalist.org/observations/172833166	Animalia	Arthropoda	Insecta	Lepidoptera	Pyralidae	Achroia	Achroia grisella	Achroia grisella (Fabricius, 1794)	33.516647	-117.029075	4	NA	NA	NA	2023-07-14T05:51:58	14	7	2023	1870988	1870988
595	2382941910	84ede380-f762-11e1-a439-00145eb45e9a	RUBIN-SEMF.240571	Animalia	Arthropoda	Insecta	Lepidoptera	Pyralidae	Achroia	Achroia grisella	Achroia grisella (Fabricius, 1794)	37.02232	-6.55487	10	NA	25	5	2016	NA	NA	2016	1870988	1870988
596	1474273865	38b4c89f-584c-41bb-bd8f-cd1def33e92f	urn:lsid:artportalen.se:sighting:55184150	Animalia	Arthropoda	Insecta	Lepidoptera	Pyralidae	Achroia	Achroia grisella	Achroia grisella (Fabricius, 1794)	55.94503	14.27201	25	NA	NA	NA	2015-09-17T23:00	17	9	2015	1870988	1870988
597	4413559576	50c9509d-22c7-4a22-a47d-8c48425ef4a7	https://www.inaturalist.org/observations/128845131	Animalia	Arthropoda	Insecta	Lepidoptera	Pyralidae	Achroia	Achroia grisella	Achroia grisella (Fabricius, 1794)	47.539832	7.577766	1	NA	NA	NA	2022-07-30T20:55	30	7	2022	1870988	1870988
598	3361032332	a79c2b50-6c8a-11de-8226-b8a03c50a862	495b89bc-986b-410d-be31-8b6b795c7357	Animalia	Arthropoda	Insecta	Lepidoptera	Pyralidae	Achroia	Achroia grisella	Achroia grisella (Fabricius, 1794)	-17.438	145.368	NA	NA	NA	NA	1966-05-22	22	5	1966	1870988	1870988
599	1123365937	38b4c89f-584c-41bb-bd8f-cd1def33e92f	urn:lsid:artportalen.se:sighting:54085678	Animalia	Arthropoda	Insecta	Lepidoptera	Pyralidae	Achroia	Achroia grisella	Achroia grisella (Fabricius, 1794)	58.39469	15.554	100	NA	NA	NA	2015-06-26	26	6	2015	1870988	1870988
600	1234522867	f506be53-9221-4b44-a41d-5aa0905ec216	urn:zmuc:2005-06-18/2005-06-21:1804	Animalia	Arthropoda	Insecta	Lepidoptera	Pyralidae	Achroia	Achroia grisella	Achroia grisella (Fabricius, 1794)	55.702512	12.558956	NA	NA	NA	NA	2005-06-18/2005-06-21	NA	6	2005	1870988	1870988
601	4414147512	50c9509d-22c7-4a22-a47d-8c48425ef4a7	https://www.inaturalist.org/observations/182097304	Animalia	Arthropoda	Insecta	Lepidoptera	Pyralidae	Achroia	Achroia grisella	Achroia grisella (Fabricius, 1794)	51.880689	15.458542	NA	NA	NA	NA	2023-09-06T21:47:42	6	9	2023	1870988	1870988
602	4516795184	50c9509d-22c7-4a22-a47d-8c48425ef4a7	https://www.inaturalist.org/observations/197128547	Animalia	Arthropoda	Insecta	Lepidoptera	Pyralidae	Achroia	Achroia grisella	Achroia grisella (Fabricius, 1794)	39.242521	9.305141	2	NA	NA	NA	2019-06-18T00:03	18	6	2019	1870988	1870988
603	2422892678	50c9509d-22c7-4a22-a47d-8c48425ef4a7	https://www.inaturalist.org/observations/31921470	Animalia	Arthropoda	Insecta	Lepidoptera	Pyralidae	Achroia	Achroia grisella	Achroia grisella (Fabricius, 1794)	30.3575	-97.7234	100	NA	NA	NA	2019-07-13T21:05	13	7	2019	1870988	1870988
604	2295193801	38b4c89f-584c-41bb-bd8f-cd1def33e92f	urn:lsid:artportalen.se:sighting:79045470	Animalia	Arthropoda	Insecta	Lepidoptera	Pyralidae	Achroia	Achroia grisella	Achroia grisella (Fabricius, 1794)	57.86966	11.71484	75	NA	NA	NA	2019-07-21	21	7	2019	1870988	1870988
605	4465686178	50c9509d-22c7-4a22-a47d-8c48425ef4a7	https://www.inaturalist.org/observations/193369224	Animalia	Arthropoda	Insecta	Lepidoptera	Pyralidae	Achroia	Achroia grisella	Achroia grisella (Fabricius, 1794)	51.984082	5.654747	15	NA	NA	NA	2023-06-13T22:43	13	6	2023	1870988	1870988
606	1962605003	8a863029-f435-446a-821e-275f4f641165	https://observation.org/observation/44299543	Animalia	Arthropoda	Insecta	Lepidoptera	Pyralidae	Achroia	Achroia grisella	Achroia grisella (Fabricius, 1794)	52.2	4.8	NA	NA	NA	NA	2009-08-19	19	8	2009	1870988	1870988
607	2924484179	5e43a220-a91d-485b-b608-58fd22693be7	5213803	Animalia	Arthropoda	Insecta	Lepidoptera	Pyralidae	Achroia	Achroia grisella	Achroia grisella (Fabricius, 1794)	52.528915	-1.218633	7.1	NA	NA	NA	2017-06-20	20	6	2017	1870988	1870988
608	1275334438	b94fcfd1-f3a5-44bc-bc50-d3e5f80a733d	urn:catalog: DMSA:DMSA_ENTO_MOT:MOT 23430:23430	Animalia	Arthropoda	Insecta	Lepidoptera	Pyralidae	Achroia	Achroia grisella	Achroia grisella (Fabricius, 1794)	51.071	-0.994	NA	NA	NA	NA	1972-06-09	9	6	1972	1870988	1870988
609	4413547277	50c9509d-22c7-4a22-a47d-8c48425ef4a7	https://www.inaturalist.org/observations/181021079	Animalia	Arthropoda	Insecta	Lepidoptera	Pyralidae	Achroia	Achroia grisella	Achroia grisella (Fabricius, 1794)	38.666366	-9.236477	61	NA	NA	NA	2023-08-20T01:23	20	8	2023	1870988	1870988
610	4076239515	50c9509d-22c7-4a22-a47d-8c48425ef4a7	https://www.inaturalist.org/observations/92050158	Animalia	Arthropoda	Insecta	Lepidoptera	Pyralidae	Achroia	Achroia grisella	Achroia grisella (Fabricius, 1794)	50.177506	30.320709	NA	NA	NA	NA	2021-08-22T16:14Z	22	8	2021	1870988	1870988
611	1275334499	b94fcfd1-f3a5-44bc-bc50-d3e5f80a733d	urn:catalog: DMSA:DMSA_ENTO_MOT:MOT 23435:23435	Animalia	Arthropoda	Insecta	Lepidoptera	Pyralidae	Achroia	Achroia grisella	Achroia grisella (Fabricius, 1794)	51.071	-0.994	NA	NA	NA	NA	1972-06-20	20	6	1972	1870988	1870988
612	3892674322	50c9509d-22c7-4a22-a47d-8c48425ef4a7	https://www.inaturalist.org/observations/56101876	Animalia	Arthropoda	Insecta	Lepidoptera	Pyralidae	Achroia	Achroia grisella	Achroia grisella (Fabricius, 1794)	49.490528	-119.627395	13	NA	NA	NA	2020-08-10T21:59:42	10	8	2020	1870988	1870988
613	1653030709	2a796d4b-d12f-4806-876a-4fbb5e0a63ca	1b139fd5-bcf9-48f1-9c1e-8fb80f6d189c	Animalia	Arthropoda	Insecta	Lepidoptera	Pyralidae	Achroia	Achroia grisella	Achroia grisella (Fabricius, 1794)	-34.968109	138.631195	NA	NA	NA	NA	1972-05-01	1	5	1972	1870988	1870988
614	4156006709	8a863029-f435-446a-821e-275f4f641165	https://observation.org/observation/247708180	Animalia	Arthropoda	Insecta	Lepidoptera	Pyralidae	Achroia	Achroia grisella	Achroia grisella (Fabricius, 1794)	50.37885	8.760139	25	NA	NA	NA	2022-07-03	3	7	2022	1870988	1870988
615	4467287000	5e43a220-a91d-485b-b608-58fd22693be7	31165644	Animalia	Arthropoda	Insecta	Lepidoptera	Pyralidae	Achroia	Achroia grisella	Achroia grisella (Fabricius, 1794)	52.679051	-1.185709	70.7	NA	NA	NA	2023-06-27	27	6	2023	1870988	1870988
616	2247076609	38b4c89f-584c-41bb-bd8f-cd1def33e92f	urn:lsid:artportalen.se:sighting:75524208	Animalia	Arthropoda	Insecta	Lepidoptera	Pyralidae	Achroia	Achroia grisella	Achroia grisella (Fabricius, 1794)	59.55669	15.0177	50	NA	NA	NA	2019-01-03T12:15	3	1	2019	1870988	1870988
617	4056410059	8a863029-f435-446a-821e-275f4f641165	https://observation.org/observation/245591120	Animalia	Arthropoda	Insecta	Lepidoptera	Pyralidae	Achroia	Achroia grisella	Achroia grisella (Fabricius, 1794)	52	5.65	NA	NA	NA	NA	2022-06-15	15	6	2022	1870988	1870988
618	2423119901	50c9509d-22c7-4a22-a47d-8c48425ef4a7	https://www.inaturalist.org/observations/32907287	Animalia	Arthropoda	Insecta	Lepidoptera	Pyralidae	Achroia	Achroia grisella	Achroia grisella (Fabricius, 1794)	40.572554	-105.049132	526	NA	NA	NA	2019-09-15T23:37:27	15	9	2019	1870988	1870988
619	3885207629	857bce66-f762-11e1-a439-00145eb45e9a	https://www.zobodat.at/belege.php?id=2913517	Animalia	Arthropoda	Insecta	Lepidoptera	Pyralidae	Achroia	Achroia grisella	Achroia grisella (Fabricius, 1794)	47.209999	9.63	500	NA	540	60	1921-07-22	22	7	1921	1870988	1870988
620	1234510239	f506be53-9221-4b44-a41d-5aa0905ec216	urn:zmuc:1999-06-17/1999-06-20:1804	Animalia	Arthropoda	Insecta	Lepidoptera	Pyralidae	Achroia	Achroia grisella	Achroia grisella (Fabricius, 1794)	55.702512	12.558956	NA	NA	NA	NA	1999-06-17/1999-06-20	NA	6	1999	1870988	1870988
621	3730586672	8a863029-f435-446a-821e-275f4f641165	https://observation.org/observation/219429453	Animalia	Arthropoda	Insecta	Lepidoptera	Pyralidae	Achroia	Achroia grisella	Achroia grisella (Fabricius, 1794)	51.95	5.7	NA	NA	NA	NA	2021-07-09	9	7	2021	1870988	1870988
622	1843015844	87b6acb8-4db2-4769-93ca-e086040dfe14	urn:catalog:DanishLepidopterologicalSociety:Bugbase:796512	Animalia	Arthropoda	Insecta	Lepidoptera	Pyralidae	Achroia	Achroia grisella	Achroia grisella (Fabricius, 1794)	55.702	12.559	100	NA	NA	NA	1999-07-20	20	7	1999	1870988	1870988
623	1585267698	9b12d595-11ea-4128-88ea-ed378eb9ea9a	b4340a39-4005-4681-8cc1-6584d43879d8	Animalia	Arthropoda	Insecta	Lepidoptera	Pyralidae	Achroia	Achroia grisella	Achroia grisella (Fabricius, 1794)	35.709667	-83.851667	NA	NA	NA	NA	2004-07-19	19	7	2004	1870988	1870988
624	3327119343	b124e1e0-4755-430f-9eab-894f25a9b59c	urn:uuid:1fec585e-6a32-4d44-b0ac-8d6ae5f2e6f5	Animalia	Arthropoda	Insecta	Lepidoptera	Pyralidae	Achroia	Achroia grisella	Achroia grisella (Fabricius, 1794)	59.297515	11.100311	25	NA	NA	NA	2002-07-15	15	7	2002	1870988	1870988
625	2570236929	a307e4d7-1de2-4adc-95d5-a0a8d5f57236	NMR996800019898	Animalia	Arthropoda	Insecta	Lepidoptera	Pyralidae	Achroia	Achroia grisella	Achroia grisella (Fabricius, 1794)	50.928	5.994	111	0.001	NA	NA	1984-04	NA	4	1984	1870988	1870988
626	4483982281	7d17a2b2-8751-41b5-ac9b-48effc1ea236	4123192	Animalia	Arthropoda	Insecta	Lepidoptera	Pyralidae	Achroia	Achroia grisella	Achroia grisella (Fabricius, 1794)	51.405609	-2.565667	70.7	NA	NA	NA	2019-08-01	1	8	2019	1870988	1870988
627	2236823663	50c9509d-22c7-4a22-a47d-8c48425ef4a7	https://www.inaturalist.org/observations/16102934	Animalia	Arthropoda	Insecta	Lepidoptera	Pyralidae	Achroia	Achroia grisella	Achroia grisella (Fabricius, 1794)	42.468589	9.476357	61	NA	NA	NA	2018-08-28T23:08	28	8	2018	1870988	1870988
628	4516826159	50c9509d-22c7-4a22-a47d-8c48425ef4a7	https://www.inaturalist.org/observations/197523619	Animalia	Arthropoda	Insecta	Lepidoptera	Pyralidae	Achroia	Achroia grisella	Achroia grisella (Fabricius, 1794)	-36.925057	174.738087	13	NA	NA	NA	2024-01-25T22:26:02	25	1	2024	1870988	1870988
629	3057431161	25d4f82b-b2bc-4197-bc11-27c8e9a25439	urn:catalog:SEDN:349748	Animalia	Arthropoda	Insecta	Lepidoptera	Pyralidae	Achroia	Achroia grisella	Achroia grisella (Fabricius, 1794)	52.725556	-2.842095	7.1	NA	NA	NA	2018-09-01	1	9	2018	1870988	1870988
630	1850150564	fc01c3fa-bb00-4f43-9d7a-38ca108a4e23	UWIZM.2014.9.763	Animalia	Arthropoda	Insecta	Lepidoptera	Pyralidae	Achroia	Achroia grisella	Achroia grisella (Fabricius, 1794)	10.641441	-61.399592	NA	NA	NA	NA	1943-01-19	19	1	1943	1870988	1870988
631	1843015852	87b6acb8-4db2-4769-93ca-e086040dfe14	urn:catalog:DanishLepidopterologicalSociety:Bugbase:796527	Animalia	Arthropoda	Insecta	Lepidoptera	Pyralidae	Achroia	Achroia grisella	Achroia grisella (Fabricius, 1794)	55.702	12.559	100	NA	NA	NA	2006-07-21	21	7	2006	1870988	1870988
632	1234524476	f506be53-9221-4b44-a41d-5aa0905ec216	urn:zmuc:2005-08-03/2005-08-05:1804	Animalia	Arthropoda	Insecta	Lepidoptera	Pyralidae	Achroia	Achroia grisella	Achroia grisella (Fabricius, 1794)	55.702512	12.558956	NA	NA	NA	NA	2005-08-03/2005-08-05	NA	8	2005	1870988	1870988
633	1234525493	f506be53-9221-4b44-a41d-5aa0905ec216	urn:zmuc:2006-06-14/2006-06-20:1804	Animalia	Arthropoda	Insecta	Lepidoptera	Pyralidae	Achroia	Achroia grisella	Achroia grisella (Fabricius, 1794)	55.702512	12.558956	NA	NA	NA	NA	2006-06-14/2006-06-20	NA	6	2006	1870988	1870988
634	1234498707	f506be53-9221-4b44-a41d-5aa0905ec216	urn:zmuc:1994-07-18/1994-07-19:1804	Animalia	Arthropoda	Insecta	Lepidoptera	Pyralidae	Achroia	Achroia grisella	Achroia grisella (Fabricius, 1794)	55.702512	12.558956	NA	NA	NA	NA	1994-07-18/1994-07-19	NA	7	1994	1870988	1870988
635	2939163685	abd3521c-f459-468e-9039-f989786147d4	WA00015000003DFX	Animalia	Arthropoda	Insecta	Lepidoptera	Pyralidae	Achroia	Achroia grisella	Achroia grisella (Fabricius, 1794)	52.313438	-3.549025	707.1	NA	NA	NA	1975-04-12/1975-07-19	NA	NA	1975	1870988	1870988
636	3885229049	857bce66-f762-11e1-a439-00145eb45e9a	https://www.zobodat.at/belege.php?id=2905758	Animalia	Arthropoda	Insecta	Lepidoptera	Pyralidae	Achroia	Achroia grisella	Achroia grisella (Fabricius, 1794)	47.220001	9.57	500	NA	515	35	1926-09-07	7	9	1926	1870988	1870988
637	3885370527	857bce66-f762-11e1-a439-00145eb45e9a	https://www.zobodat.at/belege.php?id=2906719	Animalia	Arthropoda	Insecta	Lepidoptera	Pyralidae	Achroia	Achroia grisella	Achroia grisella (Fabricius, 1794)	47.240002	9.6	500	NA	475	25	1926-09-10	10	9	1926	1870988	1870988
638	136228159	8049ee40-0c62-11dd-84cf-b8a03c50a862	NRM:gnb nrm:8450	Animalia	Arthropoda	Insecta	Lepidoptera	Pyralidae	Achroia	Achroia grisella	Achroia grisella (Fabricius, 1794)	59.36915	18.05435	NA	NA	NA	NA	2000-08-10	10	8	2000	1870988	1870988
639	2596326168	50c9509d-22c7-4a22-a47d-8c48425ef4a7	https://www.inaturalist.org/observations/40757228	Animalia	Arthropoda	Insecta	Lepidoptera	Pyralidae	Achroia	Achroia grisella	Achroia grisella (Fabricius, 1794)	29.042732	-95.419642	10	NA	NA	NA	2020-03-25T22:50	25	3	2020	1870988	1870988
640	2250962144	040c5662-da76-4782-a48e-cdea1892d14c	MNAG232-08	Animalia	Arthropoda	Insecta	Lepidoptera	Pyralidae	Achroia	Achroia grisella	BOLD:AAB1547	45.66	-72.795	NA	NA	NA	NA	2007-11-12	12	11	2007	10426071	1870988
641	1850150549	fc01c3fa-bb00-4f43-9d7a-38ca108a4e23	UWIZM.2014.9.770	Animalia	Arthropoda	Insecta	Lepidoptera	Pyralidae	Achroia	Achroia grisella	Achroia grisella (Fabricius, 1794)	10.641441	-61.399592	NA	NA	NA	NA	1943-01-20	20	1	1943	1870988	1870988
642	2634687209	d4aea86c-bd2c-4526-ab57-c6a98dc057e5	a12c6b84-f67a-4c27-8e40-0dcb41080e8d	Animalia	Arthropoda	Insecta	Lepidoptera	Pyralidae	Achroia	Achroia grisella	Achroia grisella (Fabricius, 1794)	46.733	-116.999	NA	NA	NA	NA	1962-04-14	14	4	1962	1870988	1870988
643	1843015715	87b6acb8-4db2-4769-93ca-e086040dfe14	urn:catalog:DanishLepidopterologicalSociety:Bugbase:796514	Animalia	Arthropoda	Insecta	Lepidoptera	Pyralidae	Achroia	Achroia grisella	Achroia grisella (Fabricius, 1794)	55.702	12.559	100	NA	NA	NA	2000-06-16	16	6	2000	1870988	1870988
644	3883411134	857bce66-f762-11e1-a439-00145eb45e9a	https://www.zobodat.at/belege.php?id=7009248	Animalia	Arthropoda	Insecta	Lepidoptera	Pyralidae	Achroia	Achroia grisella	Achroia grisella (Fabricius, 1794)	48.853611	15.853889	500	NA	360	NA	2009	NA	NA	2009	1870988	1870988
645	2511540236	d7bc133c-6427-4e66-a1aa-1132abb28e4c	4d2cefc3-c9ec-11e7-b1fe-0050569670db	Animalia	Arthropoda	Insecta	Lepidoptera	Pyralidae	Achroia	Achroia grisella	Achroia grisella (Fabricius, 1794)	48.82338	3.06547	100	NA	NA	NA	2016-09-03	3	9	2016	1870988	1870988
646	3348199723	d8cd16ba-bb74-4420-821e-083f2bac17c2	KX044795	Animalia	Arthropoda	Insecta	Lepidoptera	Pyralidae	Achroia	Achroia grisella	Achroia grisella (Fabricius, 1794)	48.24	10.45	NA	NA	NA	NA	2004-08-09	9	8	2004	1870988	1870988
647	1915318225	38b4c89f-584c-41bb-bd8f-cd1def33e92f	urn:lsid:artportalen.se:sighting:73237951	Animalia	Arthropoda	Insecta	Lepidoptera	Pyralidae	Achroia	Achroia grisella	Achroia grisella (Fabricius, 1794)	59.06523	12.703	250	NA	NA	NA	2018-08-07	7	8	2018	1870988	1870988
648	4462327955	8a863029-f435-446a-821e-275f4f641165	https://observation.org/observation/286939526	Animalia	Arthropoda	Insecta	Lepidoptera	Pyralidae	Achroia	Achroia grisella	Achroia grisella (Fabricius, 1794)	51.35	5.1	NA	NA	NA	NA	2023-09-04	4	9	2023	1870988	1870988
649	3890844318	38b4c89f-584c-41bb-bd8f-cd1def33e92f	urn:lsid:artportalen.se:sighting:102823613	Animalia	Arthropoda	Insecta	Lepidoptera	Pyralidae	Achroia	Achroia grisella	Achroia grisella (Fabricius, 1794)	55.71927	13.52907	10	NA	NA	NA	2022-08-11T05:00/2022-08-11T06:00	11	8	2022	1870988	1870988
650	4168163313	df12ca07-f133-4550-ab3b-fde13f0e76ba	http://tun.fi/JX.1621703#9	Animalia	Arthropoda	Insecta	Lepidoptera	Pyralidae	Achroia	Achroia grisella	Achroia grisella (Fabricius, 1794)	61.514469	24.023301	1	NA	NA	NA	2023-08-01T00:00Z	1	8	2023	1870988	1870988
651	1415974478	040c5662-da76-4782-a48e-cdea1892d14c	ODOPE483-11	Animalia	Arthropoda	Insecta	Lepidoptera	Pyralidae	Achroia	Achroia grisella	BOLD:AAB1547	48.2439	10.4541	NA	NA	532	0	2004-08-09	9	8	2004	10426071	1870988
652	3825250246	8a863029-f435-446a-821e-275f4f641165	https://observation.org/observation/220935582	Animalia	Arthropoda	Insecta	Lepidoptera	Pyralidae	Achroia	Achroia grisella	Achroia grisella (Fabricius, 1794)	51.526264	10.001665	25	NA	NA	NA	2021-07-03	3	7	2021	1870988	1870988
653	1961469453	8a863029-f435-446a-821e-275f4f641165	https://observation.org/observation/48464483	Animalia	Arthropoda	Insecta	Lepidoptera	Pyralidae	Achroia	Achroia grisella	Achroia grisella (Fabricius, 1794)	52.3	6.5	NA	NA	NA	NA	2009-06-26	26	6	2009	1870988	1870988
654	4416126120	b124e1e0-4755-430f-9eab-894f25a9b59c	urn:uuid:f6e5d923-eda7-4cee-9146-ba0c3c3f17d1	Animalia	Arthropoda	Insecta	Lepidoptera	Pyralidae	Achroia	Achroia grisella	Achroia grisella (Fabricius, 1794)	60.654037	10.882856	500	NA	NA	NA	2023-09-09	9	9	2023	1870988	1870988
655	2963801420	50c9509d-22c7-4a22-a47d-8c48425ef4a7	https://www.inaturalist.org/observations/55578147	Animalia	Arthropoda	Insecta	Lepidoptera	Pyralidae	Achroia	Achroia grisella	Achroia grisella (Fabricius, 1794)	49.542686	5.824804	NA	NA	NA	NA	2020-08-05T21:52	5	8	2020	1870988	1870988
656	4035045572	87b6acb8-4db2-4769-93ca-e086040dfe14	urn:catalog:DanishLepidopterologicalSociety:Bugbase:1534854	Animalia	Arthropoda	Insecta	Lepidoptera	Pyralidae	Achroia	Achroia grisella	Achroia grisella (Fabricius, 1794)	54.994	8.7	100	NA	NA	NA	2020-08-15	15	8	2020	1870988	1870988
657	3448797648	df12ca07-f133-4550-ab3b-fde13f0e76ba	http://tun.fi/JX.166727#57	Animalia	Arthropoda	Insecta	Lepidoptera	Pyralidae	Achroia	Achroia grisella	Achroia grisella (Fabricius, 1794)	60.347193	22.560322	1	NA	NA	NA	2018-07-13T00:00Z	13	7	2018	1870988	1870988
658	1234495988	f506be53-9221-4b44-a41d-5aa0905ec216	urn:zmuc:1992-07-17/1992-07-20:1804	Animalia	Arthropoda	Insecta	Lepidoptera	Pyralidae	Achroia	Achroia grisella	Achroia grisella (Fabricius, 1794)	55.702512	12.558956	NA	NA	NA	NA	1992-07-17/1992-07-20	NA	7	1992	1870988	1870988
659	3882633867	857bce66-f762-11e1-a439-00145eb45e9a	https://www.zobodat.at/belege.php?id=2321152	Animalia	Arthropoda	Insecta	Lepidoptera	Pyralidae	Achroia	Achroia grisella	Achroia grisella (Fabricius, 1794)	48.259998	14.3	500	NA	262	NA	1935-09-13	13	9	1935	1870988	1870988
660	3772403411	50c9509d-22c7-4a22-a47d-8c48425ef4a7	https://www.inaturalist.org/observations/87320565	Animalia	Arthropoda	Insecta	Lepidoptera	Pyralidae	Achroia	Achroia grisella	Achroia grisella (Fabricius, 1794)	41.422771	-72.901403	176	NA	NA	NA	2021-07-15T22:45	15	7	2021	1870988	1870988
661	1234497176	f506be53-9221-4b44-a41d-5aa0905ec216	urn:zmuc:1993-06-11/1993-06-14:1804	Animalia	Arthropoda	Insecta	Lepidoptera	Pyralidae	Achroia	Achroia grisella	Achroia grisella (Fabricius, 1794)	55.702512	12.558956	NA	NA	NA	NA	1993-06-11/1993-06-14	NA	6	1993	1870988	1870988
662	1803226015	26f5b360-8770-4d54-9c2d-397798a5e513	urn:catalog:NHMO:ENT:388530	Animalia	Arthropoda	Insecta	Lepidoptera	Pyralidae	Achroia	Achroia grisella	Achroia grisella (Fabricius, 1794)	58.3331	8.2409	100	NA	NA	NA	2002-08-05	5	8	2002	1870988	1870988
663	4086912987	ba8b3250-6115-4680-8c21-6129c35ba738	bb927858-c5b7-4f16-8089-e6f9818e64a5	Animalia	Arthropoda	Insecta	Lepidoptera	Pyralidae	Achroia	Achroia grisella	Achroia grisella (Fabricius, 1794)	43.36053	6.48422	250	NA	199	0	2017-07-06	6	7	2017	1870988	1870988
664	3323804567	5e43a220-a91d-485b-b608-58fd22693be7	20758596	Animalia	Arthropoda	Insecta	Lepidoptera	Pyralidae	Achroia	Achroia grisella	Achroia grisella (Fabricius, 1794)	52.616079	-1.179492	70.7	NA	NA	NA	2021-06-23	23	6	2021	1870988	1870988
665	4158763637	8a863029-f435-446a-821e-275f4f641165	https://observation.org/observation/254446418	Animalia	Arthropoda	Insecta	Lepidoptera	Pyralidae	Achroia	Achroia grisella	Achroia grisella (Fabricius, 1794)	47.685409	9.546179	NA	NA	NA	NA	2022-09-09	9	9	2022	1870988	1870988
666	2972464421	ce8530a2-cd4b-4e51-9927-76bf49b5a9a6	CCW000660000ANSG	Animalia	Arthropoda	Insecta	Lepidoptera	Pyralidae	Achroia	Achroia grisella	Achroia grisella (Fabricius, 1794)	51.940673	-3.253191	70.7	NA	NA	NA	1991-09-14	14	9	1991	1870988	1870988
667	2570236004	a307e4d7-1de2-4adc-95d5-a0a8d5f57236	NMR996800019810	Animalia	Arthropoda	Insecta	Lepidoptera	Pyralidae	Achroia	Achroia grisella	Achroia grisella (Fabricius, 1794)	50.928	5.994	111	0.001	NA	NA	1984-04	NA	4	1984	1870988	1870988
668	3355103664	50c9509d-22c7-4a22-a47d-8c48425ef4a7	https://www.inaturalist.org/observations/88923223	Animalia	Arthropoda	Insecta	Lepidoptera	Pyralidae	Achroia	Achroia grisella	Achroia grisella (Fabricius, 1794)	46.873349	15.855953	2	NA	NA	NA	2020-07-28T03:54	28	7	2020	1870988	1870988
669	1843015764	87b6acb8-4db2-4769-93ca-e086040dfe14	urn:catalog:DanishLepidopterologicalSociety:Bugbase:796511	Animalia	Arthropoda	Insecta	Lepidoptera	Pyralidae	Achroia	Achroia grisella	Achroia grisella (Fabricius, 1794)	55.702	12.559	100	NA	NA	NA	1999-07-09	9	7	1999	1870988	1870988
670	3888826755	50c9509d-22c7-4a22-a47d-8c48425ef4a7	https://www.inaturalist.org/observations/129363061	Animalia	Arthropoda	Insecta	Lepidoptera	Pyralidae	Achroia	Achroia grisella	Achroia grisella (Fabricius, 1794)	-15.782727	-47.878485	6	NA	NA	NA	2022-08-03T23:14:41	3	8	2022	1870988	1870988
671	1415757555	040c5662-da76-4782-a48e-cdea1892d14c	MADAM138-15	Animalia	Arthropoda	Insecta	Lepidoptera	Pyralidae	Achroia	Achroia grisella	BOLD:ACO9701	-22.147	46.946	NA	NA	1570	0	2011-11-18	18	11	2011	9862872	1870988
672	3067734494	50c9509d-22c7-4a22-a47d-8c48425ef4a7	https://www.inaturalist.org/observations/71156046	Animalia	Arthropoda	Insecta	Lepidoptera	Pyralidae	Achroia	Achroia grisella	Achroia grisella (Fabricius, 1794)	43.542371	39.799897	31	NA	NA	NA	2018-08-28T22:30	28	8	2018	1870988	1870988
673	2958476939	7d17a2b2-8751-41b5-ac9b-48effc1ea236	596233	Animalia	Arthropoda	Insecta	Lepidoptera	Pyralidae	Achroia	Achroia grisella	Achroia grisella (Fabricius, 1794)	51.340594	-3.107541	70.7	NA	NA	NA	1989-12-31	31	12	1989	1870988	1870988
674	2234731939	50c9509d-22c7-4a22-a47d-8c48425ef4a7	https://www.inaturalist.org/observations/17353351	Animalia	Arthropoda	Insecta	Lepidoptera	Pyralidae	Achroia	Achroia grisella	Achroia grisella (Fabricius, 1794)	35.544474	-82.370709	9	NA	NA	NA	2018-10-05T23:27:59	5	10	2018	1870988	1870988
675	4413621510	50c9509d-22c7-4a22-a47d-8c48425ef4a7	https://www.inaturalist.org/observations/131045945	Animalia	Arthropoda	Insecta	Lepidoptera	Pyralidae	Achroia	Achroia grisella	Achroia grisella (Fabricius, 1794)	51.470594	-1.046411	4	NA	NA	NA	2022-08-16T06:32	16	8	2022	1870988	1870988
676	2027392012	b124e1e0-4755-430f-9eab-894f25a9b59c	urn:uuid:8fa0bdb5-6dd2-4c23-8dbe-55f0e01d9239	Animalia	Arthropoda	Insecta	Lepidoptera	Pyralidae	Achroia	Achroia grisella	Achroia grisella (Fabricius, 1794)	59.189199	10.99458	100	NA	NA	NA	2018-08-05	5	8	2018	1870988	1870988
677	4512357778	50c9509d-22c7-4a22-a47d-8c48425ef4a7	https://www.inaturalist.org/observations/196539045	Animalia	Arthropoda	Insecta	Lepidoptera	Pyralidae	Achroia	Achroia grisella	Achroia grisella (Fabricius, 1794)	39.242521	9.305141	2	NA	NA	NA	2019-06-02T23:12	2	6	2019	1870988	1870988
678	1932302650	50c9509d-22c7-4a22-a47d-8c48425ef4a7	https://www.inaturalist.org/observations/14400602	Animalia	Arthropoda	Insecta	Lepidoptera	Pyralidae	Achroia	Achroia grisella	Achroia grisella (Fabricius, 1794)	33.75784	-117.701358	NA	NA	NA	NA	2018-07-14T21:38	14	7	2018	1870988	1870988
679	3346653206	d8cd16ba-bb74-4420-821e-083f2bac17c2	GU706998	Animalia	Arthropoda	Insecta	Lepidoptera	Pyralidae	Achroia	Achroia grisella	Achroia grisella (Fabricius, 1794)	48.1	11.15	NA	NA	NA	NA	2009-05-01	1	5	2009	1870988	1870988
680	1457942365	38b4c89f-584c-41bb-bd8f-cd1def33e92f	urn:lsid:artportalen.se:sighting:12997542	Animalia	Arthropoda	Insecta	Lepidoptera	Pyralidae	Achroia	Achroia grisella	Achroia grisella (Fabricius, 1794)	58.43998	16.08745	100	NA	NA	NA	2002-07-08/2002-12-31	NA	NA	2002	1870988	1870988
681	3018094477	50c9509d-22c7-4a22-a47d-8c48425ef4a7	https://www.inaturalist.org/observations/56070772	Animalia	Arthropoda	Insecta	Lepidoptera	Pyralidae	Achroia	Achroia grisella	Achroia grisella (Fabricius, 1794)	32.92504	-117.225701	8	NA	NA	NA	2020-08-10T07:30	10	8	2020	1870988	1870988
682	1950558442	962f59bc-f762-11e1-a439-00145eb45e9a	LUXNATFUND558946	Animalia	Arthropoda	Insecta	Lepidoptera	Pyralidae	Achroia	Achroia grisella	Achroia grisella (Fabricius, 1794)	48.7167	6.16667	NA	NA	NA	NA	1991-08-01	1	8	1991	1870988	1870988
683	2350439083	50c9509d-22c7-4a22-a47d-8c48425ef4a7	https://www.inaturalist.org/observations/30850287	Animalia	Arthropoda	Insecta	Lepidoptera	Pyralidae	Achroia	Achroia grisella	Achroia grisella (Fabricius, 1794)	34.901257	-82.28469	13	NA	NA	NA	2019-07-23T22:17	23	7	2019	1870988	1870988
684	920218418	6ac3f774-d9fb-4796-b3e9-92bf6c81c084	NA	Animalia	Arthropoda	Insecta	Lepidoptera	Pyralidae	Achroia	Achroia grisella	Achroia grisella (Fabricius, 1794)	51.121922	13.832731	250	NA	NA	NA	2012-06-20T00:00	20	6	2012	1870988	1870988
685	4002992697	c8ab6260-a5b3-4605-a810-130bc08cf7ea	27826680	Animalia	Arthropoda	Insecta	Lepidoptera	Pyralidae	Achroia	Achroia grisella	Achroia grisella (Fabricius, 1794)	51.497999	-0.757381	7.1	NA	NA	NA	2022-07-13	13	7	2022	1870988	1870988
686	4075698510	50c9509d-22c7-4a22-a47d-8c48425ef4a7	https://www.inaturalist.org/observations/88671266	Animalia	Arthropoda	Insecta	Lepidoptera	Pyralidae	Achroia	Achroia grisella	Achroia grisella (Fabricius, 1794)	42.803692	-2.775205	8	NA	NA	NA	2021-07-22T23:52	22	7	2021	1870988	1870988
687	4014966654	50c9509d-22c7-4a22-a47d-8c48425ef4a7	https://www.inaturalist.org/observations/137558611	Animalia	Arthropoda	Insecta	Lepidoptera	Pyralidae	Achroia	Achroia grisella	Achroia grisella (Fabricius, 1794)	29.682	-95.65	500	NA	NA	NA	2022-07-16T22:29	16	7	2022	1870988	1870988
688	3912205487	50c9509d-22c7-4a22-a47d-8c48425ef4a7	https://www.inaturalist.org/observations/127550555	Animalia	Arthropoda	Insecta	Lepidoptera	Pyralidae	Achroia	Achroia grisella	Achroia grisella (Fabricius, 1794)	54.14222	15.273859	52	NA	NA	NA	2022-07-22T02:45	22	7	2022	1870988	1870988
689	1459063583	38b4c89f-584c-41bb-bd8f-cd1def33e92f	urn:lsid:artportalen.se:sighting:14169976	Animalia	Arthropoda	Insecta	Lepidoptera	Pyralidae	Achroia	Achroia grisella	Achroia grisella (Fabricius, 1794)	57.50548	11.98776	100	NA	NA	NA	2008-08-01T22:15/2008-08-02T02:40	NA	8	2008	1870988	1870988
690	3876347424	5e43a220-a91d-485b-b608-58fd22693be7	25281728	Animalia	Arthropoda	Insecta	Lepidoptera	Pyralidae	Achroia	Achroia grisella	Achroia grisella (Fabricius, 1794)	52.622445	-1.210173	7.1	NA	NA	NA	2022-05-08	8	5	2022	1870988	1870988
691	4157971737	8a863029-f435-446a-821e-275f4f641165	https://observation.org/observation/249981638	Animalia	Arthropoda	Insecta	Lepidoptera	Pyralidae	Achroia	Achroia grisella	Achroia grisella (Fabricius, 1794)	51.619143	6.191452	25	NA	NA	NA	2022-07-23	23	7	2022	1870988	1870988
692	1315917312	ce416850-8934-11dc-9962-b8a03c50a862	Ugent:UGMD:4160	Animalia	Arthropoda	Insecta	Lepidoptera	Pyralidae	Achroia	Achroia grisella	Achroia grisella (Fabricius, 1794)	51.370922	4.99391	NA	NA	NA	NA	1948-05-01	1	5	1948	1870988	1870988
693	1981009985	d4376e59-65a7-4931-a4aa-7ba2d2f0b514	279abb6e-f66f-11e8-8eb2-f2801f1b9fd1	Animalia	Arthropoda	Insecta	Lepidoptera	Pyralidae	Achroia	Achroia grisella	Achroia grisella (Fabricius, 1794)	58.71533	8.823809	100	NA	NA	NA	2009-07-25	25	7	2009	1870988	1870988
694	4413405502	50c9509d-22c7-4a22-a47d-8c48425ef4a7	https://www.inaturalist.org/observations/100964670	Animalia	Arthropoda	Insecta	Lepidoptera	Pyralidae	Achroia	Achroia grisella	Achroia grisella (Fabricius, 1794)	55.653933	13.795944	100	NA	NA	NA	2020-06-29T19:03Z	29	6	2020	1870988	1870988
695	1843015759	87b6acb8-4db2-4769-93ca-e086040dfe14	urn:catalog:DanishLepidopterologicalSociety:Bugbase:796499	Animalia	Arthropoda	Insecta	Lepidoptera	Pyralidae	Achroia	Achroia grisella	Achroia grisella (Fabricius, 1794)	55.702	12.559	100	NA	NA	NA	1992-07-09	9	7	1992	1870988	1870988
696	3996778028	8a863029-f435-446a-821e-275f4f641165	https://observation.org/observation/252148389	Animalia	Arthropoda	Insecta	Lepidoptera	Pyralidae	Achroia	Achroia grisella	Achroia grisella (Fabricius, 1794)	52	5.65	NA	NA	NA	NA	2022-08-12	12	8	2022	1870988	1870988
697	1838848981	9b12d595-11ea-4128-88ea-ed378eb9ea9a	b247bcec-4926-4e8c-826d-7b5e3450e260	Animalia	Arthropoda	Insecta	Lepidoptera	Pyralidae	Achroia	Achroia grisella	Achroia grisella (Fabricius, 1794)	32.2035	-90.8861	NA	NA	NA	NA	2001-04-05	5	4	2001	1870988	1870988
698	1653005056	2a796d4b-d12f-4806-876a-4fbb5e0a63ca	ef16e12a-f126-4063-b9ab-a287b5c514ad	Animalia	Arthropoda	Insecta	Lepidoptera	Pyralidae	Achroia	Achroia grisella	Achroia grisella (Fabricius, 1794)	-34.968109	138.631195	NA	NA	NA	NA	1972-05-10	10	5	1972	1870988	1870988
699	4400227602	50c9509d-22c7-4a22-a47d-8c48425ef4a7	https://www.inaturalist.org/observations/171961321	Animalia	Arthropoda	Insecta	Lepidoptera	Pyralidae	Achroia	Achroia grisella	Achroia grisella (Fabricius, 1794)	52.071522	1.468277	250	NA	NA	NA	2023-07-09T14:23	9	7	2023	1870988	1870988
700	769280421	8971dfba-f762-11e1-a439-00145eb45e9a	urn:catalog:UASM:JD3835	Animalia	Arthropoda	Insecta	Lepidoptera	Pyralidae	Achroia	Achroia grisella	Achroia grisella (Fabricius, 1794)	45.59	-72.5	NA	NA	NA	NA	2008-01-10	10	1	2008	1870988	1870988
701	3116485603	7d17a2b2-8751-41b5-ac9b-48effc1ea236	2833919	Animalia	Arthropoda	Insecta	Lepidoptera	Pyralidae	Achroia	Achroia grisella	Achroia grisella (Fabricius, 1794)	51.440319	-2.713569	707.1	NA	NA	NA	2016-08-23	23	8	2016	1870988	1870988
702	1837735375	50c9509d-22c7-4a22-a47d-8c48425ef4a7	https://www.inaturalist.org/observations/10403042	Animalia	Arthropoda	Insecta	Lepidoptera	Pyralidae	Achroia	Achroia grisella	Achroia grisella (Fabricius, 1794)	30.272066	-97.774929	2	NA	NA	NA	2018-03-22T17:00	22	3	2018	1870988	1870988
703	1843015761	87b6acb8-4db2-4769-93ca-e086040dfe14	urn:catalog:DanishLepidopterologicalSociety:Bugbase:796520	Animalia	Arthropoda	Insecta	Lepidoptera	Pyralidae	Achroia	Achroia grisella	Achroia grisella (Fabricius, 1794)	55.702	12.559	100	NA	NA	NA	2001-08-07	7	8	2001	1870988	1870988
704	3384497310	50c9509d-22c7-4a22-a47d-8c48425ef4a7	https://www.inaturalist.org/observations/97103788	Animalia	Arthropoda	Insecta	Lepidoptera	Pyralidae	Achroia	Achroia grisella	Achroia grisella (Fabricius, 1794)	39.087743	-77.094998	NA	NA	NA	NA	2021-10-03T20:35:19	3	10	2021	1870988	1870988
705	4015209328	50c9509d-22c7-4a22-a47d-8c48425ef4a7	https://www.inaturalist.org/observations/146154544	Animalia	Arthropoda	Insecta	Lepidoptera	Pyralidae	Achroia	Achroia grisella	Achroia grisella (Fabricius, 1794)	-35.257178	174.118072	NA	NA	NA	NA	2023-01-08T21:27	8	1	2023	1870988	1870988
706	4171409529	50c9509d-22c7-4a22-a47d-8c48425ef4a7	https://www.inaturalist.org/observations/122650895	Animalia	Arthropoda	Insecta	Lepidoptera	Pyralidae	Achroia	Achroia grisella	Achroia grisella (Fabricius, 1794)	48.897081	11.928249	501	NA	NA	NA	2022-06-20T16:17:50	20	6	2022	1870988	1870988
707	2339000555	9b12d595-11ea-4128-88ea-ed378eb9ea9a	871486c5-abfb-4d41-9d45-580bd07deeaa	Animalia	Arthropoda	Insecta	Lepidoptera	Pyralidae	Achroia	Achroia grisella	Achroia grisella (Fabricius, 1794)	30.312222	-93.260833	NA	NA	NA	NA	1993-09-15	15	9	1993	1870988	1870988
708	2610961482	50c9509d-22c7-4a22-a47d-8c48425ef4a7	https://www.inaturalist.org/observations/39305566	Animalia	Arthropoda	Insecta	Lepidoptera	Pyralidae	Achroia	Achroia grisella	Achroia grisella (Fabricius, 1794)	29.682	-95.65	500	NA	NA	NA	2019-08-09T01:06	9	8	2019	1870988	1870988
709	769280419	8971dfba-f762-11e1-a439-00145eb45e9a	urn:catalog:UASM:JD3832	Animalia	Arthropoda	Insecta	Lepidoptera	Pyralidae	Achroia	Achroia grisella	Achroia grisella (Fabricius, 1794)	45.59	-72.5	NA	NA	NA	NA	2008-01-10	10	1	2008	1870988	1870988
710	1850151042	fc01c3fa-bb00-4f43-9d7a-38ca108a4e23	UWIZM.2014.9.773	Animalia	Arthropoda	Insecta	Lepidoptera	Pyralidae	Achroia	Achroia grisella	Achroia grisella (Fabricius, 1794)	10.641441	-61.399592	NA	NA	NA	NA	1943-02-01	1	2	1943	1870988	1870988
711	3327541453	7e380070-f762-11e1-a439-00145eb45e9a	f5802794-44ac-47d6-992d-d3eb5035615a	Animalia	Arthropoda	Insecta	Lepidoptera	Pyralidae	Achroia	Achroia grisella	Achroia grisella (Fabricius, 1794)	51.19	0.27	NA	NA	NA	NA	2021-06-15	15	6	2021	1870988	1870988
712	3462937344	b124e1e0-4755-430f-9eab-894f25a9b59c	urn:uuid:37a8c09e-506b-47f5-8da9-6be8ee64944b	Animalia	Arthropoda	Insecta	Lepidoptera	Pyralidae	Achroia	Achroia grisella	Achroia grisella (Fabricius, 1794)	59.810793	10.690374	100	NA	NA	NA	2007-08-09	9	8	2007	1870988	1870988
713	1839204212	50c9509d-22c7-4a22-a47d-8c48425ef4a7	https://www.inaturalist.org/observations/10276593	Animalia	Arthropoda	Insecta	Lepidoptera	Pyralidae	Achroia	Achroia grisella	Achroia grisella (Fabricius, 1794)	42.443508	-76.758202	186	NA	NA	NA	2017-09-25T21:34	25	9	2017	1870988	1870988
714	2924967524	5e43a220-a91d-485b-b608-58fd22693be7	12821208	Animalia	Arthropoda	Insecta	Lepidoptera	Pyralidae	Achroia	Achroia grisella	Achroia grisella (Fabricius, 1794)	52.622445	-1.210173	7.1	NA	NA	NA	2018-08-20	20	8	2018	1870988	1870988
715	2283132643	50c9509d-22c7-4a22-a47d-8c48425ef4a7	https://www.inaturalist.org/observations/28102556	Animalia	Arthropoda	Insecta	Lepidoptera	Pyralidae	Achroia	Achroia grisella	Achroia grisella (Fabricius, 1794)	30.83744	-97.305103	2	NA	NA	NA	2019-07-02T22:37	2	7	2019	1870988	1870988
716	3912103780	50c9509d-22c7-4a22-a47d-8c48425ef4a7	https://www.inaturalist.org/observations/134144755	Animalia	Arthropoda	Insecta	Lepidoptera	Pyralidae	Achroia	Achroia grisella	Achroia grisella (Fabricius, 1794)	55.670695	36.820435	24	NA	NA	NA	2018-07-16T12:45	16	7	2018	1870988	1870988
717	1843015758	87b6acb8-4db2-4769-93ca-e086040dfe14	urn:catalog:DanishLepidopterologicalSociety:Bugbase:796516	Animalia	Arthropoda	Insecta	Lepidoptera	Pyralidae	Achroia	Achroia grisella	Achroia grisella (Fabricius, 1794)	55.702	12.559	100	NA	NA	NA	2000-07-19	19	7	2000	1870988	1870988
718	1653030737	2a796d4b-d12f-4806-876a-4fbb5e0a63ca	5f8a0771-777a-4988-bfe6-f2f1fd8dca2a	Animalia	Arthropoda	Insecta	Lepidoptera	Pyralidae	Achroia	Achroia grisella	Achroia grisella (Fabricius, 1794)	-34.968109	138.631195	NA	NA	NA	NA	1972-05-01	1	5	1972	1870988	1870988
719	4459361614	8a863029-f435-446a-821e-275f4f641165	https://observation.org/observation/276256809	Animalia	Arthropoda	Insecta	Lepidoptera	Pyralidae	Achroia	Achroia grisella	Achroia grisella (Fabricius, 1794)	51.95	5.65	NA	NA	NA	NA	2023-06-14	14	6	2023	1870988	1870988
720	3884923364	857bce66-f762-11e1-a439-00145eb45e9a	https://www.zobodat.at/belege.php?id=2418733	Animalia	Arthropoda	Insecta	Lepidoptera	Pyralidae	Achroia	Achroia grisella	Achroia grisella (Fabricius, 1794)	47.669998	15.93	500	NA	455	NA	1961-08-07	7	8	1961	1870988	1870988
721	2328832007	38b4c89f-584c-41bb-bd8f-cd1def33e92f	urn:lsid:artportalen.se:sighting:79218140	Animalia	Arthropoda	Insecta	Lepidoptera	Pyralidae	Achroia	Achroia grisella	Achroia grisella (Fabricius, 1794)	57.04572	12.41023	100	NA	NA	NA	2019-07-24T23:15/2019-07-25T03:30	NA	7	2019	1870988	1870988
722	3067819620	50c9509d-22c7-4a22-a47d-8c48425ef4a7	https://www.inaturalist.org/observations/29750988	Animalia	Arthropoda	Insecta	Lepidoptera	Pyralidae	Achroia	Achroia grisella	Achroia grisella (Fabricius, 1794)	34.890136	-99.299244	24	NA	NA	NA	2019-07-27T21:57:16	27	7	2019	1870988	1870988
723	2960082823	7d17a2b2-8751-41b5-ac9b-48effc1ea236	2121611	Animalia	Arthropoda	Insecta	Lepidoptera	Pyralidae	Achroia	Achroia grisella	Achroia grisella (Fabricius, 1794)	51.471445	-2.52329	70.7	NA	NA	NA	2011-08-12	12	8	2011	1870988	1870988
724	4405010595	50c9509d-22c7-4a22-a47d-8c48425ef4a7	https://www.inaturalist.org/observations/168257689	Animalia	Arthropoda	Insecta	Lepidoptera	Pyralidae	Achroia	Achroia grisella	Achroia grisella (Fabricius, 1794)	49.307588	12.86191	4	NA	NA	NA	2008-09-12T16:01	12	9	2008	1870988	1870988
725	3856989190	38b4c89f-584c-41bb-bd8f-cd1def33e92f	urn:lsid:artportalen.se:sighting:102119667	Animalia	Arthropoda	Insecta	Lepidoptera	Pyralidae	Achroia	Achroia grisella	Achroia grisella (Fabricius, 1794)	56.78066	15.88735	100	NA	NA	NA	2022-07-07	7	7	2022	1870988	1870988
726	1838861634	9b12d595-11ea-4128-88ea-ed378eb9ea9a	bccd086e-c60f-42ad-ad41-f16a356aa9c3	Animalia	Arthropoda	Insecta	Lepidoptera	Pyralidae	Achroia	Achroia grisella	Achroia grisella (Fabricius, 1794)	34.462778	-93.998056	NA	NA	NA	NA	2017-06-19	19	6	2017	1870988	1870988
727	2850694229	50c9509d-22c7-4a22-a47d-8c48425ef4a7	https://www.inaturalist.org/observations/56038864	Animalia	Arthropoda	Insecta	Lepidoptera	Pyralidae	Achroia	Achroia grisella	Achroia grisella (Fabricius, 1794)	26.120047	-80.145042	27	NA	NA	NA	2020-08-10T12:12:04	10	8	2020	1870988	1870988
728	2592630103	87b6acb8-4db2-4769-93ca-e086040dfe14	urn:catalog:DanishLepidopterologicalSociety:Bugbase:1281155	Animalia	Arthropoda	Insecta	Lepidoptera	Pyralidae	Achroia	Achroia grisella	Achroia grisella (Fabricius, 1794)	56.803	10.089	100	NA	NA	NA	2019-08-30	30	8	2019	1870988	1870988
729	1234526809	f506be53-9221-4b44-a41d-5aa0905ec216	urn:zmuc:2006-07-28/2006-08-03:1804	Animalia	Arthropoda	Insecta	Lepidoptera	Pyralidae	Achroia	Achroia grisella	Achroia grisella (Fabricius, 1794)	55.702512	12.558956	NA	NA	NA	NA	2006-07-28/2006-08-03	NA	NA	2006	1870988	1870988
730	2924290889	5e43a220-a91d-485b-b608-58fd22693be7	29266	Animalia	Arthropoda	Insecta	Lepidoptera	Pyralidae	Achroia	Achroia grisella	Achroia grisella (Fabricius, 1794)	52.539096	-1.278756	7.1	NA	NA	NA	2011-09-02	2	9	2011	1870988	1870988
731	3858714988	50c9509d-22c7-4a22-a47d-8c48425ef4a7	https://www.inaturalist.org/observations/124501271	Animalia	Arthropoda	Insecta	Lepidoptera	Pyralidae	Achroia	Achroia grisella	Achroia grisella (Fabricius, 1794)	29.900355	-81.316863	3	NA	NA	NA	2022-07-02T23:09:43	2	7	2022	1870988	1870988
732	4512250210	50c9509d-22c7-4a22-a47d-8c48425ef4a7	https://www.inaturalist.org/observations/196501548	Animalia	Arthropoda	Insecta	Lepidoptera	Pyralidae	Achroia	Achroia grisella	Achroia grisella (Fabricius, 1794)	39.242521	9.305141	2	NA	NA	NA	2019-05-27T23:43	27	5	2019	1870988	1870988
733	2808254324	38b4c89f-584c-41bb-bd8f-cd1def33e92f	urn:lsid:artportalen.se:sighting:86376376	Animalia	Arthropoda	Insecta	Lepidoptera	Pyralidae	Achroia	Achroia grisella	Achroia grisella (Fabricius, 1794)	59.11886	17.83817	10	NA	NA	NA	2020-06-19/2020-06-20	NA	6	2020	1870988	1870988
734	2397502392	50c9509d-22c7-4a22-a47d-8c48425ef4a7	https://www.inaturalist.org/observations/30917836	Animalia	Arthropoda	Insecta	Lepidoptera	Pyralidae	Achroia	Achroia grisella	Achroia grisella (Fabricius, 1794)	29.424486	-94.958315	1	NA	NA	NA	2019-08-16T00:31	16	8	2019	1870988	1870988
735	92261377	8642bfd0-f762-11e1-a439-00145eb45e9a	NA	Animalia	Arthropoda	Insecta	Lepidoptera	Pyralidae	Achroia	Achroia grisella	Achroia grisella (Fabricius, 1794)	47.41	9.74	NA	NA	400	0	1958-08-28	28	8	1958	1870988	1870988
736	1457996792	38b4c89f-584c-41bb-bd8f-cd1def33e92f	urn:lsid:artportalen.se:sighting:13047393	Animalia	Arthropoda	Insecta	Lepidoptera	Pyralidae	Achroia	Achroia grisella	Achroia grisella (Fabricius, 1794)	58.57145	12.91641	100	NA	NA	NA	1998-06-27	27	6	1998	1870988	1870988
737	3885229103	857bce66-f762-11e1-a439-00145eb45e9a	https://www.zobodat.at/belege.php?id=2906883	Animalia	Arthropoda	Insecta	Lepidoptera	Pyralidae	Achroia	Achroia grisella	Achroia grisella (Fabricius, 1794)	47.240002	9.6	500	NA	475	25	1929-08-18	18	8	1929	1870988	1870988
738	1843015726	87b6acb8-4db2-4769-93ca-e086040dfe14	urn:catalog:DanishLepidopterologicalSociety:Bugbase:796515	Animalia	Arthropoda	Insecta	Lepidoptera	Pyralidae	Achroia	Achroia grisella	Achroia grisella (Fabricius, 1794)	55.702	12.559	100	NA	NA	NA	2000-07-12	12	7	2000	1870988	1870988
739	3732666793	8a863029-f435-446a-821e-275f4f641165	https://observation.org/observation/223357483	Animalia	Arthropoda	Insecta	Lepidoptera	Pyralidae	Achroia	Achroia grisella	Achroia grisella (Fabricius, 1794)	52	6.5	NA	NA	NA	NA	2021-08-19	19	8	2021	1870988	1870988
740	2339004771	9b12d595-11ea-4128-88ea-ed378eb9ea9a	622b5a5f-5595-4a9f-a653-af8a54fdfc5e	Animalia	Arthropoda	Insecta	Lepidoptera	Pyralidae	Achroia	Achroia grisella	Achroia grisella (Fabricius, 1794)	34.393611	-85.625556	NA	NA	NA	NA	1992-09-25	25	9	1992	1870988	1870988
741	3361031421	a79c2b50-6c8a-11de-8226-b8a03c50a862	f6dc8443-2ea6-449c-b932-3f63eb4dfdfe	Animalia	Arthropoda	Insecta	Lepidoptera	Pyralidae	Achroia	Achroia grisella	Achroia grisella (Fabricius, 1794)	-27.466667	153.016667	NA	NA	NA	NA	1965-06-01	1	6	1965	1870988	1870988
742	4415168928	38b4c89f-584c-41bb-bd8f-cd1def33e92f	urn:lsid:artportalen.se:sighting:112192616	Animalia	Arthropoda	Insecta	Lepidoptera	Pyralidae	Achroia	Achroia grisella	Achroia grisella (Fabricius, 1794)	57.43398	12.01572	125	NA	NA	NA	2023-09-19	19	9	2023	1870988	1870988
743	3348905749	d8cd16ba-bb74-4420-821e-083f2bac17c2	MH416068	Animalia	Arthropoda	Insecta	Lepidoptera	Pyralidae	Achroia	Achroia grisella	Achroia grisella (Fabricius, 1794)	-22.15	46.95	NA	NA	NA	NA	2011-11-18	18	11	2011	1870988	1870988
744	3017993507	50c9509d-22c7-4a22-a47d-8c48425ef4a7	https://www.inaturalist.org/observations/61097071	Animalia	Arthropoda	Insecta	Lepidoptera	Pyralidae	Achroia	Achroia grisella	Achroia grisella (Fabricius, 1794)	42.605629	-71.615987	31	NA	NA	NA	2020-09-27T22:22	27	9	2020	1870988	1870988
745	4522596704	50c9509d-22c7-4a22-a47d-8c48425ef4a7	https://www.inaturalist.org/observations/198710198	Animalia	Arthropoda	Insecta	Lepidoptera	Pyralidae	Achroia	Achroia grisella	Achroia grisella (Fabricius, 1794)	22.932607	120.233853	NA	NA	NA	NA	2024-02-06T16:28:35	6	2	2024	1870988	1870988
746	3301948478	50c9509d-22c7-4a22-a47d-8c48425ef4a7	https://www.inaturalist.org/observations/68427136	Animalia	Arthropoda	Insecta	Lepidoptera	Pyralidae	Achroia	Achroia grisella	Achroia grisella (Fabricius, 1794)	42.295646	-81.847902	4	NA	NA	NA	2020-09-27T21:10	27	9	2020	1870988	1870988
747	3346673372	d8cd16ba-bb74-4420-821e-083f2bac17c2	GU706999	Animalia	Arthropoda	Insecta	Lepidoptera	Pyralidae	Achroia	Achroia grisella	Achroia grisella (Fabricius, 1794)	49.01	12.08	NA	NA	NA	NA	2001-07-04	4	7	2001	1870988	1870988
748	3495897926	1560f099-f48d-43ac-8d88-ce329a53aa7e	1676b4ae-06d0-488f-bc19-5ef088af01c4	Animalia	Arthropoda	Insecta	Lepidoptera	Pyralidae	Achroia	Achroia grisella	Achroia grisella (Fabricius, 1794)	42.95842	1.0864	NA	NA	NA	NA	1994-08-27	27	8	1994	1870988	1870988
749	4413493355	50c9509d-22c7-4a22-a47d-8c48425ef4a7	https://www.inaturalist.org/observations/91613000	Animalia	Arthropoda	Insecta	Lepidoptera	Pyralidae	Achroia	Achroia grisella	Achroia grisella (Fabricius, 1794)	52.291323	-1.55022	NA	NA	NA	NA	2021-08-18T08:11:02	18	8	2021	1870988	1870988
750	1950668452	962f59bc-f762-11e1-a439-00145eb45e9a	LUXNATMMFD401152	Animalia	Arthropoda	Insecta	Lepidoptera	Pyralidae	Achroia	Achroia grisella	Achroia grisella (Fabricius, 1794)	48.8139	5.58816	NA	NA	NA	NA	2000-07-07	7	7	2000	1870988	1870988
751	92301586	8642bfd0-f762-11e1-a439-00145eb45e9a	NA	Animalia	Arthropoda	Insecta	Lepidoptera	Pyralidae	Achroia	Achroia grisella	Achroia grisella (Fabricius, 1794)	47.23	9.58	NA	NA	475	25	1926-09-07	7	9	1926	1870988	1870988
752	4158909963	8a863029-f435-446a-821e-275f4f641165	https://observation.org/observation/251189381	Animalia	Arthropoda	Insecta	Lepidoptera	Pyralidae	Achroia	Achroia grisella	Achroia grisella (Fabricius, 1794)	51.457997	7.182041	NA	NA	NA	NA	2022-08-02	2	8	2022	1870988	1870988
753	1459577347	38b4c89f-584c-41bb-bd8f-cd1def33e92f	urn:lsid:artportalen.se:sighting:14734684	Animalia	Arthropoda	Insecta	Lepidoptera	Pyralidae	Achroia	Achroia grisella	Achroia grisella (Fabricius, 1794)	59.87018	17.587	100	NA	NA	NA	2011-05-01	1	5	2011	1870988	1870988
754	3343820758	50c9509d-22c7-4a22-a47d-8c48425ef4a7	https://www.inaturalist.org/observations/91564083	Animalia	Arthropoda	Insecta	Lepidoptera	Pyralidae	Achroia	Achroia grisella	Achroia grisella (Fabricius, 1794)	43.659438	-79.478693	20	NA	NA	NA	2021-08-16T22:55	16	8	2021	1870988	1870988
755	3882595774	857bce66-f762-11e1-a439-00145eb45e9a	https://www.zobodat.at/belege.php?id=2116322	Animalia	Arthropoda	Insecta	Lepidoptera	Pyralidae	Achroia	Achroia grisella	Achroia grisella (Fabricius, 1794)	48.299999	14.29	500	NA	290	30	1922	NA	NA	1922	1870988	1870988
756	1490387853	38b4c89f-584c-41bb-bd8f-cd1def33e92f	urn:lsid:artportalen.se:sighting:55842919	Animalia	Arthropoda	Insecta	Lepidoptera	Pyralidae	Achroia	Achroia grisella	Achroia grisella (Fabricius, 1794)	57.09596	12.27752	25	NA	NA	NA	2015-08-16T16:20/2015-08-16T16:29	16	8	2015	1870988	1870988
757	2924826397	5e43a220-a91d-485b-b608-58fd22693be7	2082028	Animalia	Arthropoda	Insecta	Lepidoptera	Pyralidae	Achroia	Achroia grisella	Achroia grisella (Fabricius, 1794)	52.539096	-1.278756	7.1	NA	NA	NA	2015-06-26	26	6	2015	1870988	1870988
758	3044879456	50c9509d-22c7-4a22-a47d-8c48425ef4a7	https://www.inaturalist.org/observations/69734937	Animalia	Arthropoda	Insecta	Lepidoptera	Pyralidae	Achroia	Achroia grisella	Achroia grisella (Fabricius, 1794)	48.615772	2.406013	15	NA	NA	NA	2013-09-15T14:23	15	9	2013	1870988	1870988
759	2902444292	c8ab6260-a5b3-4605-a810-130bc08cf7ea	504222	Animalia	Arthropoda	Insecta	Lepidoptera	Pyralidae	Achroia	Achroia grisella	Achroia grisella (Fabricius, 1794)	51.643491	-1.272527	7.1	NA	NA	NA	2013-08-23	23	8	2013	1870988	1870988
760	3876033357	a4b65ad0-4873-4f93-9dd0-f9f8101aede8	CI00004200007B5J	Animalia	Arthropoda	Insecta	Lepidoptera	Pyralidae	Achroia	Achroia grisella	Achroia grisella (Fabricius, 1794)	57.238911	-2.275001	707.1	NA	NA	NA	1935	NA	NA	1935	1870988	1870988
761	92301580	8642bfd0-f762-11e1-a439-00145eb45e9a	NA	Animalia	Arthropoda	Insecta	Lepidoptera	Pyralidae	Achroia	Achroia grisella	Achroia grisella (Fabricius, 1794)	47.21	9.63	NA	NA	540	60	1921-07-22	22	7	1921	1870988	1870988
762	1633742958	e3ce628e-9683-4af7-b7a9-47eef785d3bb	1c334fcc-94bf-4433-b79d-1ca784fea92e	Animalia	Arthropoda	Insecta	Lepidoptera	Pyralidae	Achroia	Achroia grisella	Achroia grisella (Fabricius, 1794)	-31.9764	115.807228	NA	NA	NA	NA	2015-11-16T20:24Z	16	11	2015	1870988	1870988
763	1961196977	8a863029-f435-446a-821e-275f4f641165	https://observation.org/observation/49344134	Animalia	Arthropoda	Insecta	Lepidoptera	Pyralidae	Achroia	Achroia grisella	Achroia grisella (Fabricius, 1794)	53.2	5.85	NA	NA	NA	NA	2010-07-29	29	7	2010	1870988	1870988
764	3012731318	38b4c89f-584c-41bb-bd8f-cd1def33e92f	urn:lsid:artportalen.se:sighting:89775919	Animalia	Arthropoda	Insecta	Lepidoptera	Pyralidae	Achroia	Achroia grisella	Achroia grisella (Fabricius, 1794)	55.54838	12.90923	10	NA	NA	NA	2018-07-28	28	7	2018	1870988	1870988
765	3434530917	38b4c89f-584c-41bb-bd8f-cd1def33e92f	urn:lsid:artportalen.se:sighting:95443504	Animalia	Arthropoda	Insecta	Lepidoptera	Pyralidae	Achroia	Achroia grisella	Achroia grisella (Fabricius, 1794)	55.49215	12.94592	200	NA	NA	NA	2021-07-27	27	7	2021	1870988	1870988
766	2242894222	50c9509d-22c7-4a22-a47d-8c48425ef4a7	https://www.inaturalist.org/observations/24753727	Animalia	Arthropoda	Insecta	Lepidoptera	Pyralidae	Achroia	Achroia grisella	Achroia grisella (Fabricius, 1794)	36.352984	-82.409733	204	NA	NA	NA	2012-06-05T05:56	5	6	2012	1870988	1870988
767	3915708358	50c9509d-22c7-4a22-a47d-8c48425ef4a7	https://www.inaturalist.org/observations/136673131	Animalia	Arthropoda	Insecta	Lepidoptera	Pyralidae	Achroia	Achroia grisella	Achroia grisella (Fabricius, 1794)	46.472439	14.222118	122	NA	NA	NA	2014-07-15T18:38	15	7	2014	1870988	1870988
768	4059102976	c8ab6260-a5b3-4605-a810-130bc08cf7ea	29060959	Animalia	Arthropoda	Insecta	Lepidoptera	Pyralidae	Achroia	Achroia grisella	Achroia grisella (Fabricius, 1794)	51.449855	-0.941526	70.7	NA	NA	NA	2022-07-30	30	7	2022	1870988	1870988
769	4413590487	50c9509d-22c7-4a22-a47d-8c48425ef4a7	https://www.inaturalist.org/observations/140008156	Animalia	Arthropoda	Insecta	Lepidoptera	Pyralidae	Achroia	Achroia grisella	Achroia grisella (Fabricius, 1794)	51.557846	9.936174	8	NA	NA	NA	2022-06-19T22:01	19	6	2022	1870988	1870988
770	1457942639	38b4c89f-584c-41bb-bd8f-cd1def33e92f	urn:lsid:artportalen.se:sighting:12997732	Animalia	Arthropoda	Insecta	Lepidoptera	Pyralidae	Achroia	Achroia grisella	Achroia grisella (Fabricius, 1794)	58.43998	16.08745	100	NA	NA	NA	2002-07-08/2002-12-31	NA	NA	2002	1870988	1870988
771	1884560590	38b4c89f-584c-41bb-bd8f-cd1def33e92f	urn:lsid:artportalen.se:sighting:72239490	Animalia	Arthropoda	Insecta	Lepidoptera	Pyralidae	Achroia	Achroia grisella	Achroia grisella (Fabricius, 1794)	57.3033	11.90133	100	NA	NA	NA	2018-07-11T23:00/2018-07-12T01:00	NA	7	2018	1870988	1870988
772	4415412408	38b4c89f-584c-41bb-bd8f-cd1def33e92f	urn:lsid:artportalen.se:sighting:112219756	Animalia	Arthropoda	Insecta	Lepidoptera	Pyralidae	Achroia	Achroia grisella	Achroia grisella (Fabricius, 1794)	56.765	14.77396	85	NA	NA	NA	2023-09-10/2023-09-11	NA	9	2023	1870988	1870988
773	1920841500	50c9509d-22c7-4a22-a47d-8c48425ef4a7	https://www.inaturalist.org/observations/17409621	Animalia	Arthropoda	Insecta	Lepidoptera	Pyralidae	Achroia	Achroia grisella	Achroia grisella (Fabricius, 1794)	35.544506	-82.370707	13	NA	NA	NA	2018-10-06T23:09:03	6	10	2018	1870988	1870988
774	1415681159	040c5662-da76-4782-a48e-cdea1892d14c	LEFIK043-10	Animalia	Arthropoda	Insecta	Lepidoptera	Pyralidae	Achroia	Achroia grisella	BOLD:AAB1547	60.7636	25.7158	NA	NA	NA	NA	2007-06-20	20	6	2007	10426071	1870988
775	2972782699	ce8530a2-cd4b-4e51-9927-76bf49b5a9a6	CCW00066000071VM	Animalia	Arthropoda	Insecta	Lepidoptera	Pyralidae	Achroia	Achroia grisella	Achroia grisella (Fabricius, 1794)	51.889175	-4.376537	70.7	NA	NA	NA	1999-07-08	8	7	1999	1870988	1870988
776	2611235364	50c9509d-22c7-4a22-a47d-8c48425ef4a7	https://www.inaturalist.org/observations/39340846	Animalia	Arthropoda	Insecta	Lepidoptera	Pyralidae	Achroia	Achroia grisella	Achroia grisella (Fabricius, 1794)	29.682	-95.65	500	NA	NA	NA	2019-08-10T01:50	10	8	2019	1870988	1870988
777	2873749330	50c9509d-22c7-4a22-a47d-8c48425ef4a7	https://www.inaturalist.org/observations/28315054	Animalia	Arthropoda	Insecta	Lepidoptera	Pyralidae	Achroia	Achroia grisella	Achroia grisella (Fabricius, 1794)	29.424642	-94.958209	14	NA	NA	NA	2019-07-06T07:01	6	7	2019	1870988	1870988
778	4502067413	821cc27a-e3bb-4bc5-ac34-89ada245069d	http://n2t.net/ark:/65665/34181703b-5a57-4260-a37f-ee785423088b	Animalia	Arthropoda	Insecta	Lepidoptera	Pyralidae	Achroia	Achroia grisella	Achroia grisella (Fabricius, 1794)	32.385	-111.026	NA	NA	NA	NA	2014-09-28	28	9	2014	1870988	1870988
779	2626583993	50c9509d-22c7-4a22-a47d-8c48425ef4a7	https://www.inaturalist.org/observations/46149296	Animalia	Arthropoda	Insecta	Lepidoptera	Pyralidae	Achroia	Achroia grisella	Achroia grisella (Fabricius, 1794)	33.035356	-96.726333	195	NA	NA	NA	2020-05-10T23:24	10	5	2020	1870988	1870988
780	1850150961	fc01c3fa-bb00-4f43-9d7a-38ca108a4e23	UWIZM.2014.9.769	Animalia	Arthropoda	Insecta	Lepidoptera	Pyralidae	Achroia	Achroia grisella	Achroia grisella (Fabricius, 1794)	10.641441	-61.399592	NA	NA	NA	NA	1943-01-15	15	1	1943	1870988	1870988
781	1415708914	040c5662-da76-4782-a48e-cdea1892d14c	LNAUU239-15	Animalia	Arthropoda	Insecta	Lepidoptera	Pyralidae	Achroia	Achroia grisella	BOLD:AAB1547	39.4	-76.62	NA	NA	NA	NA	2001-08-31	31	8	2001	10426071	1870988
782	4413613649	50c9509d-22c7-4a22-a47d-8c48425ef4a7	https://www.inaturalist.org/observations/181701482	Animalia	Arthropoda	Insecta	Lepidoptera	Pyralidae	Achroia	Achroia grisella	Achroia grisella (Fabricius, 1794)	46.999878	6.940194	184	NA	NA	NA	2023-09-04T08:31	4	9	2023	1870988	1870988
783	3017996383	50c9509d-22c7-4a22-a47d-8c48425ef4a7	https://www.inaturalist.org/observations/42186041	Animalia	Arthropoda	Insecta	Lepidoptera	Pyralidae	Achroia	Achroia grisella	Achroia grisella (Fabricius, 1794)	32.849163	-83.888606	251	NA	NA	NA	2020-04-09T22:03	9	4	2020	1870988	1870988
784	4507727566	50c9509d-22c7-4a22-a47d-8c48425ef4a7	https://www.inaturalist.org/observations/195275536	Animalia	Arthropoda	Insecta	Lepidoptera	Pyralidae	Achroia	Achroia grisella	Achroia grisella (Fabricius, 1794)	46.873154	15.855993	31	NA	NA	NA	2020-07-20T01:56	20	7	2020	1870988	1870988
785	1843015771	87b6acb8-4db2-4769-93ca-e086040dfe14	urn:catalog:DanishLepidopterologicalSociety:Bugbase:796532	Animalia	Arthropoda	Insecta	Lepidoptera	Pyralidae	Achroia	Achroia grisella	Achroia grisella (Fabricius, 1794)	55.702	12.559	100	NA	NA	NA	2007-06-11	11	6	2007	1870988	1870988
786	1850151017	fc01c3fa-bb00-4f43-9d7a-38ca108a4e23	UWIZM.2014.9.757	Animalia	Arthropoda	Insecta	Lepidoptera	Pyralidae	Achroia	Achroia grisella	Achroia grisella (Fabricius, 1794)	10.641441	-61.399592	NA	NA	NA	NA	1943-01-15	15	1	1943	1870988	1870988
787	1458524213	38b4c89f-584c-41bb-bd8f-cd1def33e92f	urn:lsid:artportalen.se:sighting:13616344	Animalia	Arthropoda	Insecta	Lepidoptera	Pyralidae	Achroia	Achroia grisella	Achroia grisella (Fabricius, 1794)	59.36916	18.05436	100	NA	NA	NA	1991-08-03	3	8	1991	1870988	1870988
788	3008435442	50c9509d-22c7-4a22-a47d-8c48425ef4a7	https://www.inaturalist.org/observations/57701296	Animalia	Arthropoda	Insecta	Lepidoptera	Pyralidae	Achroia	Achroia grisella	Achroia grisella (Fabricius, 1794)	32.925042	-117.225715	4	NA	NA	NA	2020-08-23T07:42	23	8	2020	1870988	1870988
789	883499551	f29ab192-5964-40ae-a397-fa48ffdf0661	NA	Animalia	Arthropoda	Insecta	Lepidoptera	Pyralidae	Achroia	Achroia grisella	Achroia grisella (Fabricius, 1794)	49.006302	12.0768	NA	NA	359	NA	2001-07-04	4	7	2001	1870988	1870988
790	4466517113	c8ab6260-a5b3-4605-a810-130bc08cf7ea	30204452	Animalia	Arthropoda	Insecta	Lepidoptera	Pyralidae	Achroia	Achroia grisella	Achroia grisella (Fabricius, 1794)	51.602612	-1.255767	5	NA	NA	NA	2022-06-15	15	6	2022	1870988	1870988
791	1995024056	38b4c89f-584c-41bb-bd8f-cd1def33e92f	urn:lsid:artportalen.se:sighting:73428824	Animalia	Arthropoda	Insecta	Lepidoptera	Pyralidae	Achroia	Achroia grisella	Achroia grisella (Fabricius, 1794)	56.78066	15.88735	100	NA	NA	NA	2018-10-06	6	10	2018	1870988	1870988
792	2244419720	9b12d595-11ea-4128-88ea-ed378eb9ea9a	0090d63e-b64e-43c4-985f-4cc086882e1b	Animalia	Arthropoda	Insecta	Lepidoptera	Pyralidae	Achroia	Achroia grisella	Achroia grisella (Fabricius, 1794)	33.404028	-88.921414	870	NA	NA	NA	1987-05-08	8	5	1987	1870988	1870988
793	2234729339	50c9509d-22c7-4a22-a47d-8c48425ef4a7	https://www.inaturalist.org/observations/13219491	Animalia	Arthropoda	Insecta	Lepidoptera	Pyralidae	Achroia	Achroia grisella	Achroia grisella (Fabricius, 1794)	35.544503	-82.370708	13	NA	NA	NA	2018-06-05T22:14:01	5	6	2018	1870988	1870988
794	1457942577	38b4c89f-584c-41bb-bd8f-cd1def33e92f	urn:lsid:artportalen.se:sighting:12997731	Animalia	Arthropoda	Insecta	Lepidoptera	Pyralidae	Achroia	Achroia grisella	Achroia grisella (Fabricius, 1794)	58.2957	14.63898	100	NA	NA	NA	2002-08-02/2002-08-09	NA	8	2002	1870988	1870988
795	4421633349	7e380070-f762-11e1-a439-00145eb45e9a	1eb61c6f-c222-4670-932a-ce47699b22b7	Animalia	Arthropoda	Insecta	Lepidoptera	Pyralidae	Achroia	Achroia grisella	Achroia grisella (Fabricius, 1794)	51.6306	-0.7376	0.02	NA	NA	NA	2023-06-19	19	6	2023	1870988	1870988
796	3737910469	5e43a220-a91d-485b-b608-58fd22693be7	23687653	Animalia	Arthropoda	Insecta	Lepidoptera	Pyralidae	Achroia	Achroia grisella	Achroia grisella (Fabricius, 1794)	52.87292	-0.75144	7.1	NA	NA	NA	2021-07-09	9	7	2021	1870988	1870988
797	2957631293	7d17a2b2-8751-41b5-ac9b-48effc1ea236	586235	Animalia	Arthropoda	Insecta	Lepidoptera	Pyralidae	Achroia	Achroia grisella	Achroia grisella (Fabricius, 1794)	51.467461	-2.603862	70.7	NA	NA	NA	1995-12-31	31	12	1995	1870988	1870988
798	2422814941	50c9509d-22c7-4a22-a47d-8c48425ef4a7	https://www.inaturalist.org/observations/14575442	Animalia	Arthropoda	Insecta	Lepidoptera	Pyralidae	Achroia	Achroia grisella	Achroia grisella (Fabricius, 1794)	29.042716	-95.419511	10	NA	NA	NA	2018-07-21T08:38	21	7	2018	1870988	1870988
799	3333285222	50c9509d-22c7-4a22-a47d-8c48425ef4a7	https://www.inaturalist.org/observations/88761598	Animalia	Arthropoda	Insecta	Lepidoptera	Pyralidae	Achroia	Achroia grisella	Achroia grisella (Fabricius, 1794)	30.159777	-97.845955	52	NA	NA	NA	2021-06-07T23:23	7	6	2021	1870988	1870988
800	3391207349	0f7c7942-c5d2-435e-afba-97df549dbc19	5e61a6ab-be7b-4ca4-ad9a-4e70edb503af	Animalia	Arthropoda	Insecta	Lepidoptera	Pyralidae	Achroia	Achroia grisella	Achroia grisella (Fabricius, 1794)	40.17251	-8.5537	707.11	1e-05	NA	NA	2004-09-24	24	9	2004	1870988	1870988
801	2234818956	50c9509d-22c7-4a22-a47d-8c48425ef4a7	https://www.inaturalist.org/observations/8612437	Animalia	Arthropoda	Insecta	Lepidoptera	Pyralidae	Achroia	Achroia grisella	Achroia grisella (Fabricius, 1794)	38.919306	-77.1211	10	NA	NA	NA	2015-10-06T10:12	6	10	2015	1870988	1870988
802	3067679035	50c9509d-22c7-4a22-a47d-8c48425ef4a7	https://www.inaturalist.org/observations/54364546	Animalia	Arthropoda	Insecta	Lepidoptera	Pyralidae	Achroia	Achroia grisella	Achroia grisella (Fabricius, 1794)	35.012228	-97.657357	NA	NA	NA	NA	2020-07-25T23:06:39	25	7	2020	1870988	1870988
803	3018052482	50c9509d-22c7-4a22-a47d-8c48425ef4a7	https://www.inaturalist.org/observations/56543849	Animalia	Arthropoda	Insecta	Lepidoptera	Pyralidae	Achroia	Achroia grisella	Achroia grisella (Fabricius, 1794)	35.216868	-97.466599	197	NA	NA	NA	2020-08-14T23:23	14	8	2020	1870988	1870988
804	202060832	8642bfd0-f762-11e1-a439-00145eb45e9a	NA	Animalia	Arthropoda	Insecta	Lepidoptera	Pyralidae	Achroia	Achroia grisella	Achroia grisella (Fabricius, 1794)	47.31	9.67	NA	NA	800	0	1965-06-27	27	6	1965	1870988	1870988
805	2924769923	594e1181-c38a-4f44-b78c-ceab50351cca	DSS000460000FNWN	Animalia	Arthropoda	Insecta	Lepidoptera	Pyralidae	Achroia	Achroia grisella	Achroia grisella (Fabricius, 1794)	52.199112	-2.452788	70.7	NA	NA	NA	2017-07-19	19	7	2017	1870988	1870988
806	4464846494	df12ca07-f133-4550-ab3b-fde13f0e76ba	http://tun.fi/JX.1657450#3	Animalia	Arthropoda	Insecta	Lepidoptera	Pyralidae	Achroia	Achroia grisella	Achroia grisella (Fabricius, 1794)	60.695667	27.931604	1	NA	NA	NA	2023-08-13T00:00Z/2023-08-19T00:00Z	NA	8	2023	1870988	1870988
807	3448996586	df12ca07-f133-4550-ab3b-fde13f0e76ba	http://tun.fi/JX.1152761#52	Animalia	Arthropoda	Insecta	Lepidoptera	Pyralidae	Achroia	Achroia grisella	Achroia grisella (Fabricius, 1794)	60.660443	27.884647	10	NA	NA	NA	2020-08-26T00:00Z	26	8	2020	1870988	1870988
808	1431444402	38b4c89f-584c-41bb-bd8f-cd1def33e92f	urn:lsid:artportalen.se:sighting:59912419	Animalia	Arthropoda	Insecta	Lepidoptera	Pyralidae	Achroia	Achroia grisella	Achroia grisella (Fabricius, 1794)	57.50548	11.98776	100	NA	NA	NA	2016-05-30T22:45/2016-05-31T04:00	NA	5	2016	1870988	1870988
809	2247457888	38b4c89f-584c-41bb-bd8f-cd1def33e92f	urn:lsid:artportalen.se:sighting:75978512	Animalia	Arthropoda	Insecta	Lepidoptera	Pyralidae	Achroia	Achroia grisella	Achroia grisella (Fabricius, 1794)	56.27542	15.47254	100	NA	NA	NA	2018-07-24/2018-07-25	NA	7	2018	1870988	1870988
810	3415734715	50c9509d-22c7-4a22-a47d-8c48425ef4a7	https://www.inaturalist.org/observations/93136645	Animalia	Arthropoda	Insecta	Lepidoptera	Pyralidae	Achroia	Achroia grisella	Achroia grisella (Fabricius, 1794)	46.9613	16.1508	25	NA	NA	NA	2017-07-19T07:34	19	7	2017	1870988	1870988
811	2423084083	50c9509d-22c7-4a22-a47d-8c48425ef4a7	https://www.inaturalist.org/observations/32778754	Animalia	Arthropoda	Insecta	Lepidoptera	Pyralidae	Achroia	Achroia grisella	Achroia grisella (Fabricius, 1794)	41.893574	-72.63372	NA	NA	NA	NA	2019-09-15T13:10:37	15	9	2019	1870988	1870988
812	4420758304	50c9509d-22c7-4a22-a47d-8c48425ef4a7	https://www.inaturalist.org/observations/10225635	Animalia	Arthropoda	Insecta	Lepidoptera	Pyralidae	Achroia	Achroia grisella	Achroia grisella (Fabricius, 1794)	28.029378	-82.74624	46	NA	NA	NA	2018-03-13T19:45:04	13	3	2018	1870988	1870988
813	2864621919	50c9509d-22c7-4a22-a47d-8c48425ef4a7	https://www.inaturalist.org/observations/59318381	Animalia	Arthropoda	Insecta	Lepidoptera	Pyralidae	Achroia	Achroia grisella	Achroia grisella (Fabricius, 1794)	30.3575	-97.7234	NA	NA	NA	NA	2020-09-11T20:27	11	9	2020	1870988	1870988
814	3880411377	38b4c89f-584c-41bb-bd8f-cd1def33e92f	urn:lsid:artportalen.se:sighting:102131114	Animalia	Arthropoda	Insecta	Lepidoptera	Pyralidae	Achroia	Achroia grisella	Achroia grisella (Fabricius, 1794)	56.78066	15.88735	100	NA	NA	NA	2022-07-08	8	7	2022	1870988	1870988
815	92449326	8642bfd0-f762-11e1-a439-00145eb45e9a	NA	Animalia	Arthropoda	Insecta	Lepidoptera	Pyralidae	Achroia	Achroia grisella	Achroia grisella (Fabricius, 1794)	47.466667	9.883333	NA	NA	640	0	1998-06-21	21	6	1998	1870988	1870988
816	3388974021	6ac3f774-d9fb-4796-b3e9-92bf6c81c084	NA	Animalia	Arthropoda	Insecta	Lepidoptera	Pyralidae	Achroia	Achroia grisella	Achroia grisella (Fabricius, 1794)	51.262947	7.197912	250	NA	NA	NA	2021-06-15T00:00	15	6	2021	1870988	1870988
817	1843015737	87b6acb8-4db2-4769-93ca-e086040dfe14	urn:catalog:DanishLepidopterologicalSociety:Bugbase:796504	Animalia	Arthropoda	Insecta	Lepidoptera	Pyralidae	Achroia	Achroia grisella	Achroia grisella (Fabricius, 1794)	55.702	12.559	100	NA	NA	NA	1994-07-18	18	7	1994	1870988	1870988
818	1571061145	50c9509d-22c7-4a22-a47d-8c48425ef4a7	http://www.inaturalist.org/observations/3435672	Animalia	Arthropoda	Insecta	Lepidoptera	Pyralidae	Achroia	Achroia grisella	Achroia grisella (Fabricius, 1794)	35.544519	-82.370705	6	NA	NA	NA	2016-06-10T22:23:10	10	6	2016	1870988	1870988
819	4500882848	50c9509d-22c7-4a22-a47d-8c48425ef4a7	https://www.inaturalist.org/observations/194165114	Animalia	Arthropoda	Insecta	Lepidoptera	Pyralidae	Achroia	Achroia grisella	Achroia grisella (Fabricius, 1794)	-41.259935	174.928613	6	NA	NA	NA	2023-12-06T23:31:03	6	12	2023	1870988	1870988
820	2234730294	50c9509d-22c7-4a22-a47d-8c48425ef4a7	https://www.inaturalist.org/observations/14774575	Animalia	Arthropoda	Insecta	Lepidoptera	Pyralidae	Achroia	Achroia grisella	Achroia grisella (Fabricius, 1794)	38.919281	-77.12103	22	NA	NA	NA	2018-07-26T12:20:16	26	7	2018	1870988	1870988
821	3430450033	38b4c89f-584c-41bb-bd8f-cd1def33e92f	urn:lsid:artportalen.se:sighting:94803846	Animalia	Arthropoda	Insecta	Lepidoptera	Pyralidae	Achroia	Achroia grisella	Achroia grisella (Fabricius, 1794)	58.38446	13.65498	50	NA	NA	NA	2021-06-22T11:15/2021-06-22T11:35	22	6	2021	1870988	1870988
822	1234516024	f506be53-9221-4b44-a41d-5aa0905ec216	urn:zmuc:2001-08-10/2001-08-13:1804	Animalia	Arthropoda	Insecta	Lepidoptera	Pyralidae	Achroia	Achroia grisella	Achroia grisella (Fabricius, 1794)	55.702512	12.558956	NA	NA	NA	NA	2001-08-10/2001-08-13	NA	8	2001	1870988	1870988
823	4413456421	50c9509d-22c7-4a22-a47d-8c48425ef4a7	https://www.inaturalist.org/observations/88111269	Animalia	Arthropoda	Insecta	Lepidoptera	Pyralidae	Achroia	Achroia grisella	Achroia grisella (Fabricius, 1794)	37.179829	-8.458134	194	NA	NA	NA	2021-07-18T22:06	18	7	2021	1870988	1870988
824	1234513708	f506be53-9221-4b44-a41d-5aa0905ec216	urn:zmuc:2000-08-04/2000-08-13:1804	Animalia	Arthropoda	Insecta	Lepidoptera	Pyralidae	Achroia	Achroia grisella	Achroia grisella (Fabricius, 1794)	55.702512	12.558956	NA	NA	NA	NA	2000-08-04/2000-08-13	NA	8	2000	1870988	1870988
825	2273655939	38b4c89f-584c-41bb-bd8f-cd1def33e92f	urn:lsid:artportalen.se:sighting:78623463	Animalia	Arthropoda	Insecta	Lepidoptera	Pyralidae	Achroia	Achroia grisella	Achroia grisella (Fabricius, 1794)	58.18242	13.98144	25	NA	NA	NA	2019-06-26T05:40/2019-06-26T06:10	26	6	2019	1870988	1870988
826	1830143108	69acd8f2-7a20-4dbe-bf84-8b607304529d	8fa05c9a-f820-11e6-ab19-70e2840fc270	Animalia	Arthropoda	Insecta	Lepidoptera	Pyralidae	Achroia	Achroia grisella	Achroia grisella (Fabricius, 1794)	35.57101	139.37383	NA	NA	NA	NA	2005-09-15	15	9	2005	1870988	1870988
827	1915371234	38b4c89f-584c-41bb-bd8f-cd1def33e92f	urn:lsid:artportalen.se:sighting:73306258	Animalia	Arthropoda	Insecta	Lepidoptera	Pyralidae	Achroia	Achroia grisella	Achroia grisella (Fabricius, 1794)	55.71927	13.52906	10	NA	NA	NA	2018-07-08T03:00/2018-07-08T04:00	8	7	2018	1870988	1870988
828	3432548661	38b4c89f-584c-41bb-bd8f-cd1def33e92f	urn:lsid:artportalen.se:sighting:94566175	Animalia	Arthropoda	Insecta	Lepidoptera	Pyralidae	Achroia	Achroia grisella	Achroia grisella (Fabricius, 1794)	58.38421	13.86869	10	NA	NA	NA	2021-06-29T20:00	29	6	2021	1870988	1870988
829	3018088385	50c9509d-22c7-4a22-a47d-8c48425ef4a7	https://www.inaturalist.org/observations/40839791	Animalia	Arthropoda	Insecta	Lepidoptera	Pyralidae	Achroia	Achroia grisella	Achroia grisella (Fabricius, 1794)	30.125901	-92.077032	12	NA	NA	NA	2013-08-21T21:36	21	8	2013	1870988	1870988
830	3476746626	88967ea9-19ea-4f4d-b137-879ee00ebda8	CC84B3A6-1837-56A5-E053-0514A8C0A687	Animalia	Arthropoda	Insecta	Lepidoptera	Pyralidae	Achroia	Achroia grisella	Achroia grisella (Fabricius, 1794)	47.42283	2.87068	10	NA	167	0	2021-09-06	6	9	2021	1870988	1870988
831	1415707547	040c5662-da76-4782-a48e-cdea1892d14c	LNAUT1979-14	Animalia	Arthropoda	Insecta	Lepidoptera	Pyralidae	Achroia	Achroia grisella	BOLD:ACO9701	-30.3	26.53	NA	NA	550	0	2013-11-11	11	11	2013	9862872	1870988
832	1890240717	38b4c89f-584c-41bb-bd8f-cd1def33e92f	urn:lsid:artportalen.se:sighting:72567183	Animalia	Arthropoda	Insecta	Lepidoptera	Pyralidae	Achroia	Achroia grisella	Achroia grisella (Fabricius, 1794)	57.23593	12.11913	25	NA	NA	NA	2018-08-04	4	8	2018	1870988	1870988
833	3301967696	50c9509d-22c7-4a22-a47d-8c48425ef4a7	https://www.inaturalist.org/observations/81505486	Animalia	Arthropoda	Insecta	Lepidoptera	Pyralidae	Achroia	Achroia grisella	Achroia grisella (Fabricius, 1794)	35.183567	-80.797561	65	NA	NA	NA	2021-05-26T23:03	26	5	2021	1870988	1870988
834	3722592033	8a863029-f435-446a-821e-275f4f641165	https://observation.org/observation/226148183	Animalia	Arthropoda	Insecta	Lepidoptera	Pyralidae	Achroia	Achroia grisella	Achroia grisella (Fabricius, 1794)	51.25	4.05	NA	NA	NA	NA	2021-09-05	5	9	2021	1870988	1870988
835	1843015694	87b6acb8-4db2-4769-93ca-e086040dfe14	urn:catalog:DanishLepidopterologicalSociety:Bugbase:796529	Animalia	Arthropoda	Insecta	Lepidoptera	Pyralidae	Achroia	Achroia grisella	Achroia grisella (Fabricius, 1794)	55.702	12.559	100	NA	NA	NA	2006-08-25	25	8	2006	1870988	1870988
836	2429544769	50c9509d-22c7-4a22-a47d-8c48425ef4a7	https://www.inaturalist.org/observations/34203118	Animalia	Arthropoda	Insecta	Lepidoptera	Pyralidae	Achroia	Achroia grisella	Achroia grisella (Fabricius, 1794)	29.043	-95.42	10	NA	NA	NA	2019-10-10T21:23	10	10	2019	1870988	1870988
837	2250962096	040c5662-da76-4782-a48e-cdea1892d14c	MNAG247-08	Animalia	Arthropoda	Insecta	Lepidoptera	Pyralidae	Achroia	Achroia grisella	BOLD:AAB1547	45.59	-72.5	NA	NA	NA	NA	2008-01-07	7	1	2008	10426071	1870988
838	1978437937	50c9509d-22c7-4a22-a47d-8c48425ef4a7	https://www.inaturalist.org/observations/19038051	Animalia	Arthropoda	Insecta	Lepidoptera	Pyralidae	Achroia	Achroia grisella	Achroia grisella (Fabricius, 1794)	-37.910886	145.056222	91	NA	NA	NA	2018-12-15T20:53	15	12	2018	1870988	1870988
839	3441480427	040c5662-da76-4782-a48e-cdea1892d14c	KMPKK050-19	Animalia	Arthropoda	Insecta	Lepidoptera	Pyralidae	Achroia	Achroia grisella	BOLD:ACO9701	-23.944	31.168	NA	NA	428	0	2018-10-02	2	10	2018	9862872	1870988
840	2855706751	e3ce628e-9683-4af7-b7a9-47eef785d3bb	f98fe4f6-7956-4355-88e8-43ae1ae563f8	Animalia	Arthropoda	Insecta	Lepidoptera	Pyralidae	Achroia	Achroia grisella	Achroia grisella (Fabricius, 1794)	-32.141493	116.014419	NA	NA	NA	NA	2020-07-04T15:11Z	4	7	2020	1870988	1870988
841	1571058221	50c9509d-22c7-4a22-a47d-8c48425ef4a7	http://www.inaturalist.org/observations/2001519	Animalia	Arthropoda	Insecta	Lepidoptera	Pyralidae	Achroia	Achroia grisella	Achroia grisella (Fabricius, 1794)	39.233217	-76.884987	NA	NA	NA	NA	2015-09-25T20:30:46	25	9	2015	1870988	1870988
842	2972329072	ce8530a2-cd4b-4e51-9927-76bf49b5a9a6	CCW0006600006ZFM	Animalia	Arthropoda	Insecta	Lepidoptera	Pyralidae	Achroia	Achroia grisella	Achroia grisella (Fabricius, 1794)	53.282879	-4.090147	70.7	NA	NA	NA	1997-08-16	16	8	1997	1870988	1870988
843	2836019070	8a863029-f435-446a-821e-275f4f641165	https://observation.org/observation/175304059	Animalia	Arthropoda	Insecta	Lepidoptera	Pyralidae	Achroia	Achroia grisella	Achroia grisella (Fabricius, 1794)	50.273369	7.39933	25	NA	NA	NA	2019-06-19	19	6	2019	1870988	1870988
844	3456463314	50c9509d-22c7-4a22-a47d-8c48425ef4a7	https://www.inaturalist.org/observations/101408121	Animalia	Arthropoda	Insecta	Lepidoptera	Pyralidae	Achroia	Achroia grisella	Achroia grisella (Fabricius, 1794)	30.41788	-97.758719	100	NA	NA	NA	2021-10-20T06:27	20	10	2021	1870988	1870988
845	4535106450	aa6c5ee6-d4d7-4a65-a04f-379cffbf4842	e1a56248-a180-5de0-ac08-d18d23a35650	Animalia	Arthropoda	Insecta	Lepidoptera	Pyralidae	Achroia	Achroia grisella	Achroia grisella (Fabricius, 1794)	49.40904	8.189758	NA	NA	NA	NA	2023-05-19	19	5	2023	1870988	1870988
846	4046640223	50c9509d-22c7-4a22-a47d-8c48425ef4a7	https://www.inaturalist.org/observations/149802375	Animalia	Arthropoda	Insecta	Lepidoptera	Pyralidae	Achroia	Achroia grisella	Achroia grisella (Fabricius, 1794)	-37.779098	145.110737	9	NA	NA	NA	2023-01-27T23:08	27	1	2023	1870988	1870988
847	3347208188	d8cd16ba-bb74-4420-821e-083f2bac17c2	KF403025	Animalia	Arthropoda	Insecta	Lepidoptera	Pyralidae	Achroia	Achroia grisella	Achroia grisella (Fabricius, 1794)	-35.63	150.32	NA	NA	NA	NA	1979-12-10	10	12	1979	1870988	1870988
848	1458524182	38b4c89f-584c-41bb-bd8f-cd1def33e92f	urn:lsid:artportalen.se:sighting:13616349	Animalia	Arthropoda	Insecta	Lepidoptera	Pyralidae	Achroia	Achroia grisella	Achroia grisella (Fabricius, 1794)	59.36916	18.05436	100	NA	NA	NA	2005-07-10	10	7	2005	1870988	1870988
849	1850150912	fc01c3fa-bb00-4f43-9d7a-38ca108a4e23	UWIZM.2014.9.765	Animalia	Arthropoda	Insecta	Lepidoptera	Pyralidae	Achroia	Achroia grisella	Achroia grisella (Fabricius, 1794)	10.641441	-61.399592	NA	NA	NA	NA	1943-02-01	1	2	1943	1870988	1870988
850	1843015689	87b6acb8-4db2-4769-93ca-e086040dfe14	urn:catalog:DanishLepidopterologicalSociety:Bugbase:796502	Animalia	Arthropoda	Insecta	Lepidoptera	Pyralidae	Achroia	Achroia grisella	Achroia grisella (Fabricius, 1794)	55.702	12.559	100	NA	NA	NA	1993-06-11	11	6	1993	1870988	1870988
851	4484979515	7d17a2b2-8751-41b5-ac9b-48effc1ea236	4158337	Animalia	Arthropoda	Insecta	Lepidoptera	Pyralidae	Achroia	Achroia grisella	Achroia grisella (Fabricius, 1794)	51.377484	-2.410148	70.7	NA	NA	NA	2022-07-23	23	7	2022	1870988	1870988
852	4156031217	8a863029-f435-446a-821e-275f4f641165	https://observation.org/observation/247213061	Animalia	Arthropoda	Insecta	Lepidoptera	Pyralidae	Achroia	Achroia grisella	Achroia grisella (Fabricius, 1794)	50.152401	7.154378	25	NA	NA	NA	2022-06-24	24	6	2022	1870988	1870988
853	3495931965	1560f099-f48d-43ac-8d88-ce329a53aa7e	16ce44d4-0966-42a6-91d2-9dcfbad43f0f	Animalia	Arthropoda	Insecta	Lepidoptera	Pyralidae	Achroia	Achroia grisella	Achroia grisella (Fabricius, 1794)	42.95842	1.0864	NA	NA	NA	NA	1994-09-03	3	9	1994	1870988	1870988
854	2958872693	7d17a2b2-8751-41b5-ac9b-48effc1ea236	676385	Animalia	Arthropoda	Insecta	Lepidoptera	Pyralidae	Achroia	Achroia grisella	Achroia grisella (Fabricius, 1794)	51.372834	-2.790816	70.7	NA	NA	NA	2000-07-19	19	7	2000	1870988	1870988
855	1137070873	7106d2ff-f04d-436f-91b5-ff96b0d44fc5	NA	Animalia	Arthropoda	Insecta	Lepidoptera	Pyralidae	Achroia	Achroia grisella	Achroia grisella (Fabricius, 1794)	49.462154	7.773014	NA	NA	350	150	1958-07-10	10	7	1958	1870988	1870988
856	4516270477	50c9509d-22c7-4a22-a47d-8c48425ef4a7	https://www.inaturalist.org/observations/196338343	Animalia	Arthropoda	Insecta	Lepidoptera	Pyralidae	Achroia	Achroia grisella	Achroia grisella (Fabricius, 1794)	-36.925062	174.738086	13	NA	NA	NA	2024-01-11T22:00:44	11	1	2024	1870988	1870988
857	1234496925	f506be53-9221-4b44-a41d-5aa0905ec216	urn:zmuc:1993-05-17/1993-05-23:1804	Animalia	Arthropoda	Insecta	Lepidoptera	Pyralidae	Achroia	Achroia grisella	Achroia grisella (Fabricius, 1794)	55.702512	12.558956	NA	NA	NA	NA	1993-05-17/1993-05-23	NA	5	1993	1870988	1870988
858	1946506027	b124e1e0-4755-430f-9eab-894f25a9b59c	urn:uuid:e7dab404-3c3c-499e-b5c4-322e604a098e	Animalia	Arthropoda	Insecta	Lepidoptera	Pyralidae	Achroia	Achroia grisella	Achroia grisella (Fabricius, 1794)	59.423879	10.61152	750	NA	NA	NA	2018-08-04	4	8	2018	1870988	1870988
859	1995247397	38b4c89f-584c-41bb-bd8f-cd1def33e92f	urn:lsid:artportalen.se:sighting:73696014	Animalia	Arthropoda	Insecta	Lepidoptera	Pyralidae	Achroia	Achroia grisella	Achroia grisella (Fabricius, 1794)	57.34264	12.06943	500	NA	NA	NA	2007-08-09	9	8	2007	1870988	1870988
860	1843015674	87b6acb8-4db2-4769-93ca-e086040dfe14	urn:catalog:DanishLepidopterologicalSociety:Bugbase:796509	Animalia	Arthropoda	Insecta	Lepidoptera	Pyralidae	Achroia	Achroia grisella	Achroia grisella (Fabricius, 1794)	55.702	12.559	100	NA	NA	NA	1999-06-17	17	6	1999	1870988	1870988
861	4413563703	50c9509d-22c7-4a22-a47d-8c48425ef4a7	https://www.inaturalist.org/observations/166214020	Animalia	Arthropoda	Insecta	Lepidoptera	Pyralidae	Achroia	Achroia grisella	Achroia grisella (Fabricius, 1794)	49.24039	7.06423	179	NA	NA	NA	2023-06-07	7	6	2023	1870988	1870988
862	4413612536	50c9509d-22c7-4a22-a47d-8c48425ef4a7	https://www.inaturalist.org/observations/129115962	Animalia	Arthropoda	Insecta	Lepidoptera	Pyralidae	Achroia	Achroia grisella	Achroia grisella (Fabricius, 1794)	51.309583	-0.238436	23	NA	NA	NA	2022-08-02T10:58:39	2	8	2022	1870988	1870988
863	4413498543	50c9509d-22c7-4a22-a47d-8c48425ef4a7	https://www.inaturalist.org/observations/123660281	Animalia	Arthropoda	Insecta	Lepidoptera	Pyralidae	Achroia	Achroia grisella	Achroia grisella (Fabricius, 1794)	38.666096	-9.236361	31	NA	NA	NA	2022-06-14T23:00	14	6	2022	1870988	1870988
864	2250963114	040c5662-da76-4782-a48e-cdea1892d14c	MNAG233-08	Animalia	Arthropoda	Insecta	Lepidoptera	Pyralidae	Achroia	Achroia grisella	BOLD:AAB1547	45.66	-72.795	NA	NA	NA	NA	2007-11-12	12	11	2007	10426071	1870988
865	3883016052	857bce66-f762-11e1-a439-00145eb45e9a	https://www.zobodat.at/belege.php?id=3280247	Animalia	Arthropoda	Insecta	Lepidoptera	Pyralidae	Achroia	Achroia grisella	Achroia grisella (Fabricius, 1794)	47.830002	13.07	500	NA	446	NA	1961-09-01	1	9	1961	1870988	1870988
866	1413958916	040c5662-da76-4782-a48e-cdea1892d14c	ANICQ099-11	Animalia	Arthropoda	Insecta	Lepidoptera	Pyralidae	Achroia	Achroia grisella	BOLD:ACO9702	-27.33	151.59	NA	NA	NA	NA	1983-01-27	27	1	1983	10502148	1870988
867	2959530534	7d17a2b2-8751-41b5-ac9b-48effc1ea236	597940	Animalia	Arthropoda	Insecta	Lepidoptera	Pyralidae	Achroia	Achroia grisella	Achroia grisella (Fabricius, 1794)	51.326888	-2.47428	70.7	NA	NA	NA	1997-12-31	31	12	1997	1870988	1870988
868	4046604150	50c9509d-22c7-4a22-a47d-8c48425ef4a7	https://www.inaturalist.org/observations/149706180	Animalia	Arthropoda	Insecta	Lepidoptera	Pyralidae	Achroia	Achroia grisella	Achroia grisella (Fabricius, 1794)	-37.779098	145.110737	9	NA	NA	NA	2023-02-24T21:42	24	2	2023	1870988	1870988
869	2898423768	50c9509d-22c7-4a22-a47d-8c48425ef4a7	https://www.inaturalist.org/observations/62260200	Animalia	Arthropoda	Insecta	Lepidoptera	Pyralidae	Achroia	Achroia grisella	Achroia grisella (Fabricius, 1794)	29.682	-95.65	500	NA	NA	NA	2020-10-06T23:44	6	10	2020	1870988	1870988
870	2489060762	5bb4bd79-be45-4618-bee9-3355dc1feb51	3cf2901d-c9ec-11e7-b1fe-0050569670db	Animalia	Arthropoda	Insecta	Lepidoptera	Pyralidae	Achroia	Achroia grisella	Achroia grisella (Fabricius, 1794)	48.40237	2.69053	10	NA	NA	NA	2013-07-05	5	7	2013	1870988	1870988
871	2851304325	50c9509d-22c7-4a22-a47d-8c48425ef4a7	https://www.inaturalist.org/observations/56818115	Animalia	Arthropoda	Insecta	Lepidoptera	Pyralidae	Achroia	Achroia grisella	Achroia grisella (Fabricius, 1794)	49.396953	-123.360758	NA	NA	NA	NA	2020-08-17T22:30:43	17	8	2020	1870988	1870988
872	3057683089	25d4f82b-b2bc-4197-bc11-27c8e9a25439	urn:catalog:SEDN:349749	Animalia	Arthropoda	Insecta	Lepidoptera	Pyralidae	Achroia	Achroia grisella	Achroia grisella (Fabricius, 1794)	52.637483	-2.272591	70.7	NA	NA	NA	2018-09-01	1	9	2018	1870988	1870988
873	1137070875	7106d2ff-f04d-436f-91b5-ff96b0d44fc5	NA	Animalia	Arthropoda	Insecta	Lepidoptera	Pyralidae	Achroia	Achroia grisella	Achroia grisella (Fabricius, 1794)	49.807044	7.838608	NA	NA	350	150	1961-08-09	9	8	1961	1870988	1870988
874	4512399301	50c9509d-22c7-4a22-a47d-8c48425ef4a7	https://www.inaturalist.org/observations/196829781	Animalia	Arthropoda	Insecta	Lepidoptera	Pyralidae	Achroia	Achroia grisella	Achroia grisella (Fabricius, 1794)	-36.925066	174.738076	13	NA	NA	NA	2024-01-16T23:37:15	16	1	2024	1870988	1870988
875	4406378423	df12ca07-f133-4550-ab3b-fde13f0e76ba	http://tun.fi/JX.1635190#3	Animalia	Arthropoda	Insecta	Lepidoptera	Pyralidae	Achroia	Achroia grisella	Achroia grisella (Fabricius, 1794)	60.211524	24.902081	100	NA	NA	NA	2023-09-07T00:00Z	7	9	2023	1870988	1870988
876	4175739777	6ac3f774-d9fb-4796-b3e9-92bf6c81c084	NA	Animalia	Arthropoda	Insecta	Lepidoptera	Pyralidae	Achroia	Achroia grisella	Achroia grisella (Fabricius, 1794)	52.095062	9.923554	250	NA	NA	NA	2022-08-24T00:00	24	8	2022	1870988	1870988
877	1088909208	50c9509d-22c7-4a22-a47d-8c48425ef4a7	http://naturewatch.org.nz/observations/1267763	Animalia	Arthropoda	Insecta	Lepidoptera	Pyralidae	Achroia	Achroia grisella	Achroia grisella (Fabricius, 1794)	-36.882663	174.852573	4	NA	NA	NA	2015-03-03	3	3	2015	1870988	1870988
878	1843015660	87b6acb8-4db2-4769-93ca-e086040dfe14	urn:catalog:DanishLepidopterologicalSociety:Bugbase:796517	Animalia	Arthropoda	Insecta	Lepidoptera	Pyralidae	Achroia	Achroia grisella	Achroia grisella (Fabricius, 1794)	55.702	12.559	100	NA	NA	NA	2000-07-28	28	7	2000	1870988	1870988
879	3005092582	50c9509d-22c7-4a22-a47d-8c48425ef4a7	https://www.inaturalist.org/observations/65933425	Animalia	Arthropoda	Insecta	Lepidoptera	Pyralidae	Achroia	Achroia grisella	Achroia grisella (Fabricius, 1794)	36.764876	-3.122244	15	NA	NA	NA	2017-10-03T21:32	3	10	2017	1870988	1870988
880	2570231379	a307e4d7-1de2-4adc-95d5-a0a8d5f57236	NMR996800013465	Animalia	Arthropoda	Insecta	Lepidoptera	Pyralidae	Achroia	Achroia grisella	Achroia grisella (Fabricius, 1794)	50.928	5.994	111	0.001	NA	NA	1983-10	NA	10	1983	1870988	1870988
881	3346538646	d8cd16ba-bb74-4420-821e-083f2bac17c2	GU089347	Animalia	Arthropoda	Insecta	Lepidoptera	Pyralidae	Achroia	Achroia grisella	Achroia grisella (Fabricius, 1794)	35.84	-83.19	NA	NA	NA	NA	2004-07-20	20	7	2004	1870988	1870988
882	3728004188	8a863029-f435-446a-821e-275f4f641165	https://observation.org/observation/198771286	Animalia	Arthropoda	Insecta	Lepidoptera	Pyralidae	Achroia	Achroia grisella	Achroia grisella (Fabricius, 1794)	51.260056	7.372572	25	NA	NA	NA	2020-08-19	19	8	2020	1870988	1870988
883	4160155339	8a863029-f435-446a-821e-275f4f641165	https://observation.org/observation/274578453	Animalia	Arthropoda	Insecta	Lepidoptera	Pyralidae	Achroia	Achroia grisella	Achroia grisella (Fabricius, 1794)	51.476417	7.145973	NA	NA	NA	NA	2023-06-01	1	6	2023	1870988	1870988
884	4534499655	aa6c5ee6-d4d7-4a65-a04f-379cffbf4842	0d20c12b-0e0d-52b5-9a78-b67992eeff39	Animalia	Arthropoda	Insecta	Lepidoptera	Pyralidae	Achroia	Achroia grisella	Achroia grisella (Fabricius, 1794)	49.660843	8.00401	NA	NA	NA	NA	2023-06-10	10	6	2023	1870988	1870988
885	1468004314	38b4c89f-584c-41bb-bd8f-cd1def33e92f	urn:lsid:artportalen.se:sighting:54521464	Animalia	Arthropoda	Insecta	Lepidoptera	Pyralidae	Achroia	Achroia grisella	Achroia grisella (Fabricius, 1794)	56.77784	15.88592	415	NA	NA	NA	2015-07-19	19	7	2015	1870988	1870988
886	1234513417	f506be53-9221-4b44-a41d-5aa0905ec216	urn:zmuc:2000-07-28/2000-07-30:1804	Animalia	Arthropoda	Insecta	Lepidoptera	Pyralidae	Achroia	Achroia grisella	Achroia grisella (Fabricius, 1794)	55.702512	12.558956	NA	NA	NA	NA	2000-07-28/2000-07-30	NA	7	2000	1870988	1870988
887	4413436456	50c9509d-22c7-4a22-a47d-8c48425ef4a7	https://www.inaturalist.org/observations/150718632	Animalia	Arthropoda	Insecta	Lepidoptera	Pyralidae	Achroia	Achroia grisella	Achroia grisella (Fabricius, 1794)	42.069435	0.064754	4	NA	NA	NA	2019-08-11T16:08	11	8	2019	1870988	1870988
888	2847668529	38b4c89f-584c-41bb-bd8f-cd1def33e92f	urn:lsid:artportalen.se:sighting:87557327	Animalia	Arthropoda	Insecta	Lepidoptera	Pyralidae	Achroia	Achroia grisella	Achroia grisella (Fabricius, 1794)	59.74351	17.78147	63	NA	NA	NA	2020-08-20	20	8	2020	1870988	1870988
889	3993621123	38b4c89f-584c-41bb-bd8f-cd1def33e92f	urn:lsid:artportalen.se:sighting:104835843	Animalia	Arthropoda	Insecta	Lepidoptera	Pyralidae	Achroia	Achroia grisella	Achroia grisella (Fabricius, 1794)	55.94503	14.27201	25	NA	NA	NA	2016-08-20	20	8	2016	1870988	1870988
890	4502065682	821cc27a-e3bb-4bc5-ac34-89ada245069d	http://n2t.net/ark:/65665/3ed113297-4481-445a-81d0-82ee4ff7de70	Animalia	Arthropoda	Insecta	Lepidoptera	Pyralidae	Achroia	Achroia grisella	Achroia grisella (Fabricius, 1794)	39.4	-76.62	NA	NA	NA	NA	2001-08-31	31	8	2001	1870988	1870988
891	2924695491	5e43a220-a91d-485b-b608-58fd22693be7	5632	Animalia	Arthropoda	Insecta	Lepidoptera	Pyralidae	Achroia	Achroia grisella	Achroia grisella (Fabricius, 1794)	52.647963	-1.242453	70.7	NA	NA	NA	2008-08-01	1	8	2008	1870988	1870988
892	1414101676	040c5662-da76-4782-a48e-cdea1892d14c	BBLOD869-11	Animalia	Arthropoda	Insecta	Lepidoptera	Pyralidae	Achroia	Achroia grisella	BOLD:AAB1547	33.407	-117.585	NA	NA	19	0	2011-07-20	20	7	2011	10426071	1870988
893	3391684489	50c9509d-22c7-4a22-a47d-8c48425ef4a7	https://www.inaturalist.org/observations/90569764	Animalia	Arthropoda	Insecta	Lepidoptera	Pyralidae	Achroia	Achroia grisella	Achroia grisella (Fabricius, 1794)	32.849672	-116.99649	NA	NA	NA	NA	2021-06-27T21:20	27	6	2021	1870988	1870988
894	4148519398	54facf62-bf0c-43e7-9972-4fdc407fa6c5	429c7684-92f3-4ae1-8535-7dffbb3aebca	Animalia	Arthropoda	Insecta	Lepidoptera	Pyralidae	Achroia	Achroia grisella	Achroia grisella (Fabricius, 1794)	47.81191	2.40145	NA	NA	NA	NA	2019-08-31	31	8	2019	1870988	1870988
895	4413613474	50c9509d-22c7-4a22-a47d-8c48425ef4a7	https://www.inaturalist.org/observations/165080415	Animalia	Arthropoda	Insecta	Lepidoptera	Pyralidae	Achroia	Achroia grisella	Achroia grisella (Fabricius, 1794)	43.67791	-79.420101	214	NA	NA	NA	2023-06-01T09:16	1	6	2023	1870988	1870988
896	1426554668	26f5b360-8770-4d54-9c2d-397798a5e513	urn:catalog:NHMO:ENT:402728	Animalia	Arthropoda	Insecta	Lepidoptera	Pyralidae	Achroia	Achroia grisella	Achroia grisella (Fabricius, 1794)	59.8945	10.6041	100	NA	NA	NA	2005-07-05	5	7	2005	1870988	1870988
897	2432339556	323b0e80-5e4b-4cc4-936a-d93fc8cae9bc	bb1c5a86-0f81-47b2-aecb-34246359f547	Animalia	Arthropoda	Insecta	Lepidoptera	Pyralidae	Achroia	Achroia grisella	Achroia grisella (Fabricius, 1794)	38.556667	-121.779722	50	NA	NA	NA	2017-10-03	3	10	2017	1870988	1870988
898	2235576931	054ebfc9-d81c-4182-8f65-cda33f4abc96	http://osac.oregonstate.edu/SP/OSAC_0001083673	Animalia	Arthropoda	Insecta	Lepidoptera	Pyralidae	Achroia	Achroia grisella	Achroia grisella (Fabricius, 1794)	44.027	-116.963	NA	NA	655	NA	1967-09-07	7	9	1967	1870988	1870988
899	3023358188	1af83152-24f7-4df7-afbc-b213b62175bb	1276197	Animalia	Arthropoda	Insecta	Lepidoptera	Pyralidae	Achroia	Achroia grisella	Achroia grisella (Fabricius, 1794)	58.0171	24.71907	20	NA	NA	NA	2009-07-24	24	7	2009	1870988	1870988
900	1803193482	26f5b360-8770-4d54-9c2d-397798a5e513	urn:catalog:NHMO:ENT:322634	Animalia	Arthropoda	Insecta	Lepidoptera	Pyralidae	Achroia	Achroia grisella	Achroia grisella (Fabricius, 1794)	59.7553	10.1773	100	NA	NA	NA	1986-06-06	6	6	1986	1870988	1870988
901	2000518044	3b301884-51b9-443f-b63c-47feeccfb89f	http://tun.fi/JX.153568#2	Animalia	Arthropoda	Insecta	Lepidoptera	Pyralidae	Achroia	Achroia grisella	Achroia grisella (Fabricius, 1794)	60.324144	24.525467	1	NA	NA	NA	2017-08-06T00:00Z/2017-08-12T00:00Z	NA	8	2017	1870988	1870988
902	2468587554	38b4c89f-584c-41bb-bd8f-cd1def33e92f	urn:lsid:artportalen.se:sighting:81105931	Animalia	Arthropoda	Insecta	Lepidoptera	Pyralidae	Achroia	Achroia grisella	Achroia grisella (Fabricius, 1794)	57.83014	15.01068	16	NA	NA	NA	2019-12-07	7	12	2019	1870988	1870988
903	4177698586	df12ca07-f133-4550-ab3b-fde13f0e76ba	http://tun.fi/JX.1626271#45	Animalia	Arthropoda	Insecta	Lepidoptera	Pyralidae	Achroia	Achroia grisella	Achroia grisella (Fabricius, 1794)	61.514469	24.023301	1	NA	NA	NA	2023-08-13T00:00Z	13	8	2023	1870988	1870988
904	1838849072	9b12d595-11ea-4128-88ea-ed378eb9ea9a	f5ed4857-6676-40ce-ab1b-a557212bdf64	Animalia	Arthropoda	Insecta	Lepidoptera	Pyralidae	Achroia	Achroia grisella	Achroia grisella (Fabricius, 1794)	30.4175	-87.830556	NA	NA	NA	NA	2001-06-25	25	6	2001	1870988	1870988
905	1653004995	2a796d4b-d12f-4806-876a-4fbb5e0a63ca	2450a132-ff16-4a4b-a40a-769475e78af5	Animalia	Arthropoda	Insecta	Lepidoptera	Pyralidae	Achroia	Achroia grisella	Achroia grisella (Fabricius, 1794)	-34.968109	138.631195	NA	NA	NA	NA	1972-05-10	10	5	1972	1870988	1870988
906	2283180621	50c9509d-22c7-4a22-a47d-8c48425ef4a7	https://www.inaturalist.org/observations/28274254	Animalia	Arthropoda	Insecta	Lepidoptera	Pyralidae	Achroia	Achroia grisella	Achroia grisella (Fabricius, 1794)	29.424541	-94.958186	15	NA	NA	NA	2019-07-05T23:04	5	7	2019	1870988	1870988
907	2250770708	040c5662-da76-4782-a48e-cdea1892d14c	LGSMB114-04	Animalia	Arthropoda	Insecta	Lepidoptera	Pyralidae	Achroia	Achroia grisella	BOLD:AAB1547	35.8373	-83.1919	NA	NA	427	0	2004-07-20	20	7	2004	10426071	1870988
908	2475848065	f6b72f89-09c9-4805-be09-96198ab19050	82e3ca76-bcaa-24f6-e053-2614a8c008ee	Animalia	Arthropoda	Insecta	Lepidoptera	Pyralidae	Achroia	Achroia grisella	Achroia grisella (Fabricius, 1794)	48.53586	-2.72124	50	NA	NA	NA	2013-08-21	21	8	2013	1870988	1870988
909	3902979072	50c9509d-22c7-4a22-a47d-8c48425ef4a7	https://www.inaturalist.org/observations/132370052	Animalia	Arthropoda	Insecta	Lepidoptera	Pyralidae	Achroia	Achroia grisella	Achroia grisella (Fabricius, 1794)	27.672291	-97.350186	2	NA	NA	NA	2022-08-25T22:20	25	8	2022	1870988	1870988
910	2958113707	7d17a2b2-8751-41b5-ac9b-48effc1ea236	2374871	Animalia	Arthropoda	Insecta	Lepidoptera	Pyralidae	Achroia	Achroia grisella	Achroia grisella (Fabricius, 1794)	51.400745	-2.637483	70.7	NA	NA	NA	2010-07-10	10	7	2010	1870988	1870988
911	4177950428	38b4c89f-584c-41bb-bd8f-cd1def33e92f	urn:lsid:artportalen.se:sighting:111362597	Animalia	Arthropoda	Insecta	Lepidoptera	Pyralidae	Achroia	Achroia grisella	Achroia grisella (Fabricius, 1794)	59.55669	15.0177	50	NA	NA	NA	2023-08-09T10:49	9	8	2023	1870988	1870988
912	2236824170	50c9509d-22c7-4a22-a47d-8c48425ef4a7	https://www.inaturalist.org/observations/16764664	Animalia	Arthropoda	Insecta	Lepidoptera	Pyralidae	Achroia	Achroia grisella	Achroia grisella (Fabricius, 1794)	51.97659	5.670839	8	NA	NA	NA	2018-09-18T21:18	18	9	2018	1870988	1870988
913	2250839119	040c5662-da76-4782-a48e-cdea1892d14c	LPOKA560-09	Animalia	Arthropoda	Insecta	Lepidoptera	Pyralidae	Achroia	Achroia grisella	BOLD:AAB1547	36.735	-95.951	NA	NA	215	0	2008-09-28	28	9	2008	10426071	1870988
914	2868135427	50c9509d-22c7-4a22-a47d-8c48425ef4a7	https://www.inaturalist.org/observations/52886125	Animalia	Arthropoda	Insecta	Lepidoptera	Pyralidae	Achroia	Achroia grisella	Achroia grisella (Fabricius, 1794)	46.039963	-118.38945	NA	NA	NA	NA	2020-07-05T22:12:10	5	7	2020	1870988	1870988
915	4409730449	8a863029-f435-446a-821e-275f4f641165	https://observation.org/observation/280895914	Animalia	Arthropoda	Insecta	Lepidoptera	Pyralidae	Achroia	Achroia grisella	Achroia grisella (Fabricius, 1794)	47.622299	11.221333	4	NA	NA	NA	2023-07-17	17	7	2023	1870988	1870988
916	1850150542	fc01c3fa-bb00-4f43-9d7a-38ca108a4e23	UWIZM.2014.9.756	Animalia	Arthropoda	Insecta	Lepidoptera	Pyralidae	Achroia	Achroia grisella	Achroia grisella (Fabricius, 1794)	10.641441	-61.399592	NA	NA	NA	NA	1943-01-26	26	1	1943	1870988	1870988
917	3885014514	857bce66-f762-11e1-a439-00145eb45e9a	https://www.zobodat.at/belege.php?id=6777283	Animalia	Arthropoda	Insecta	Lepidoptera	Pyralidae	Achroia	Achroia grisella	Achroia grisella (Fabricius, 1794)	48.360001	14.42	500	NA	380	NA	2001-08-24	24	8	2001	1870988	1870988
918	2397508618	50c9509d-22c7-4a22-a47d-8c48425ef4a7	https://www.inaturalist.org/observations/31239068	Animalia	Arthropoda	Insecta	Lepidoptera	Pyralidae	Achroia	Achroia grisella	Achroia grisella (Fabricius, 1794)	35.216868	-97.466599	197	NA	NA	NA	2019-08-20T22:16	20	8	2019	1870988	1870988
919	4022080467	50c9509d-22c7-4a22-a47d-8c48425ef4a7	https://www.inaturalist.org/observations/144194505	Animalia	Arthropoda	Insecta	Lepidoptera	Pyralidae	Achroia	Achroia grisella	Achroia grisella (Fabricius, 1794)	-37.6671	144.7664	100	NA	NA	NA	2022-12-10T21:56	10	12	2022	1870988	1870988
920	2958658835	7d17a2b2-8751-41b5-ac9b-48effc1ea236	599927	Animalia	Arthropoda	Insecta	Lepidoptera	Pyralidae	Achroia	Achroia grisella	Achroia grisella (Fabricius, 1794)	51.561674	-2.641174	70.7	NA	NA	NA	1997-12-31	31	12	1997	1870988	1870988
921	4434998023	38b4c89f-584c-41bb-bd8f-cd1def33e92f	urn:lsid:artportalen.se:sighting:112994514	Animalia	Arthropoda	Insecta	Lepidoptera	Pyralidae	Achroia	Achroia grisella	Achroia grisella (Fabricius, 1794)	55.59317	13.02168	5	NA	NA	NA	2023-08-30/2023-09-18	NA	NA	2023	1870988	1870988
922	3997383624	8a863029-f435-446a-821e-275f4f641165	https://observation.org/observation/254921665	Animalia	Arthropoda	Insecta	Lepidoptera	Pyralidae	Achroia	Achroia grisella	Achroia grisella (Fabricius, 1794)	51.975427	7.601986	800	NA	NA	NA	2022-09-16	16	9	2022	1870988	1870988
923	4413452223	50c9509d-22c7-4a22-a47d-8c48425ef4a7	https://www.inaturalist.org/observations/183558192	Animalia	Arthropoda	Insecta	Lepidoptera	Pyralidae	Achroia	Achroia grisella	Achroia grisella (Fabricius, 1794)	38.946228	-92.446573	15	NA	NA	NA	2023-07-29T00:25	29	7	2023	1870988	1870988
924	1843015731	87b6acb8-4db2-4769-93ca-e086040dfe14	urn:catalog:DanishLepidopterologicalSociety:Bugbase:796521	Animalia	Arthropoda	Insecta	Lepidoptera	Pyralidae	Achroia	Achroia grisella	Achroia grisella (Fabricius, 1794)	55.702	12.559	100	NA	NA	NA	2001-08-10	10	8	2001	1870988	1870988
925	4015356328	50c9509d-22c7-4a22-a47d-8c48425ef4a7	https://www.inaturalist.org/observations/146138960	Animalia	Arthropoda	Insecta	Lepidoptera	Pyralidae	Achroia	Achroia grisella	Achroia grisella (Fabricius, 1794)	54.862555	38.153286	155	NA	NA	NA	2022-08-06T07:57	6	8	2022	1870988	1870988
926	3728772209	8a863029-f435-446a-821e-275f4f641165	https://observation.org/observation/199870224	Animalia	Arthropoda	Insecta	Lepidoptera	Pyralidae	Achroia	Achroia grisella	Achroia grisella (Fabricius, 1794)	50.754521	6.338886	10	NA	NA	NA	2020-09-09	9	9	2020	1870988	1870988
927	4137598520	50c9509d-22c7-4a22-a47d-8c48425ef4a7	https://www.inaturalist.org/observations/101754104	Animalia	Arthropoda	Insecta	Lepidoptera	Pyralidae	Achroia	Achroia grisella	Achroia grisella (Fabricius, 1794)	37.045686	-7.972864	NA	NA	NA	NA	2017-10-09T16:33	9	10	2017	1870988	1870988
928	1234526558	f506be53-9221-4b44-a41d-5aa0905ec216	urn:zmuc:2006-07-21/2006-07-27:1804	Animalia	Arthropoda	Insecta	Lepidoptera	Pyralidae	Achroia	Achroia grisella	Achroia grisella (Fabricius, 1794)	55.702512	12.558956	NA	NA	NA	NA	2006-07-21/2006-07-27	NA	7	2006	1870988	1870988
929	1950613032	962f59bc-f762-11e1-a439-00145eb45e9a	LUXNATFUND618855	Animalia	Arthropoda	Insecta	Lepidoptera	Pyralidae	Achroia	Achroia grisella	Achroia grisella (Fabricius, 1794)	49.608	6.13588	NA	NA	NA	NA	1972-01-01	1	1	1972	1870988	1870988
930	4413364345	50c9509d-22c7-4a22-a47d-8c48425ef4a7	https://www.inaturalist.org/observations/88519770	Animalia	Arthropoda	Insecta	Lepidoptera	Pyralidae	Achroia	Achroia grisella	Achroia grisella (Fabricius, 1794)	50.027037	36.350679	14	NA	NA	NA	2021-07-25T13:18:05	25	7	2021	1870988	1870988
931	1415974788	040c5662-da76-4782-a48e-cdea1892d14c	ODOPE858-11	Animalia	Arthropoda	Insecta	Lepidoptera	Pyralidae	Achroia	Achroia grisella	BOLD:AAB1547	48.5871	13.533	NA	NA	375	0	2006-08-18	18	8	2006	10426071	1870988
932	3499490219	50c9509d-22c7-4a22-a47d-8c48425ef4a7	https://www.inaturalist.org/observations/106905632	Animalia	Arthropoda	Insecta	Lepidoptera	Pyralidae	Achroia	Achroia grisella	Achroia grisella (Fabricius, 1794)	-36.925153	174.738022	13	NA	NA	NA	2022-02-17T21:18:18	17	2	2022	1870988	1870988
933	92301626	8642bfd0-f762-11e1-a439-00145eb45e9a	NA	Animalia	Arthropoda	Insecta	Lepidoptera	Pyralidae	Achroia	Achroia grisella	Achroia grisella (Fabricius, 1794)	47.23	9.58	NA	NA	475	25	1925-09-04	4	9	1925	1870988	1870988
934	4413458411	50c9509d-22c7-4a22-a47d-8c48425ef4a7	https://www.inaturalist.org/observations/122706240	Animalia	Arthropoda	Insecta	Lepidoptera	Pyralidae	Achroia	Achroia grisella	Achroia grisella (Fabricius, 1794)	49.542525	5.824937	2	NA	NA	NA	2022-06-19T22:58	19	6	2022	1870988	1870988
935	2246789245	38b4c89f-584c-41bb-bd8f-cd1def33e92f	urn:lsid:artportalen.se:sighting:75191542	Animalia	Arthropoda	Insecta	Lepidoptera	Pyralidae	Achroia	Achroia grisella	Achroia grisella (Fabricius, 1794)	55.66878	13.34242	100	NA	NA	NA	2018-08-01	1	8	2018	1870988	1870988
936	1806909262	38b4c89f-584c-41bb-bd8f-cd1def33e92f	urn:lsid:artportalen.se:sighting:68196186	Animalia	Arthropoda	Insecta	Lepidoptera	Pyralidae	Achroia	Achroia grisella	Achroia grisella (Fabricius, 1794)	55.59317	13.02168	5	NA	NA	NA	2017-08-11	11	8	2017	1870988	1870988
937	3764246473	50c9509d-22c7-4a22-a47d-8c48425ef4a7	https://www.inaturalist.org/observations/112346795	Animalia	Arthropoda	Insecta	Lepidoptera	Pyralidae	Achroia	Achroia grisella	Achroia grisella (Fabricius, 1794)	29.682	-95.65	500	NA	NA	NA	2022-04-20T22:42	20	4	2022	1870988	1870988
938	2234730985	50c9509d-22c7-4a22-a47d-8c48425ef4a7	https://www.inaturalist.org/observations/15989256	Animalia	Arthropoda	Insecta	Lepidoptera	Pyralidae	Achroia	Achroia grisella	Achroia grisella (Fabricius, 1794)	35.544502	-82.370721	13	NA	NA	NA	2018-08-25T22:05:26	25	8	2018	1870988	1870988
939	2570234525	a307e4d7-1de2-4adc-95d5-a0a8d5f57236	NMR996800019854	Animalia	Arthropoda	Insecta	Lepidoptera	Pyralidae	Achroia	Achroia grisella	Achroia grisella (Fabricius, 1794)	50.928	5.994	111	0.001	NA	NA	1984-04	NA	4	1984	1870988	1870988
940	1843015707	87b6acb8-4db2-4769-93ca-e086040dfe14	urn:catalog:DanishLepidopterologicalSociety:Bugbase:796498	Animalia	Arthropoda	Insecta	Lepidoptera	Pyralidae	Achroia	Achroia grisella	Achroia grisella (Fabricius, 1794)	55.702	12.559	100	NA	NA	NA	1992-06-24	24	6	1992	1870988	1870988
941	3885415359	857bce66-f762-11e1-a439-00145eb45e9a	https://www.zobodat.at/belege.php?id=2905566	Animalia	Arthropoda	Insecta	Lepidoptera	Pyralidae	Achroia	Achroia grisella	Achroia grisella (Fabricius, 1794)	47.220001	9.57	500	NA	515	35	1925-09-04	4	9	1925	1870988	1870988
942	3391319957	50c9509d-22c7-4a22-a47d-8c48425ef4a7	https://www.inaturalist.org/observations/97861611	Animalia	Arthropoda	Insecta	Lepidoptera	Pyralidae	Achroia	Achroia grisella	Achroia grisella (Fabricius, 1794)	38.383712	-90.69722	190	NA	NA	NA	2021-10-08T20:37	8	10	2021	1870988	1870988
943	3884585529	857bce66-f762-11e1-a439-00145eb45e9a	https://www.zobodat.at/belege.php?id=101803580	Animalia	Arthropoda	Insecta	Lepidoptera	Nymphalidae	Aglais	Aglais io	Nymphalis io (Linnaeus, 1758)	47.849998	15.05	500	NA	600	NA	2009-07-30	30	7	2009	5130677	4535827
944	1848509773	346a9b13-5c96-4793-bcd7-d6614950e726	NA	Animalia	Arthropoda	Insecta	Lepidoptera	Nymphalidae	Aglais	Aglais io	Nymphalis io (Linnaeus, 1758)	58.25382	7.70562	50	NA	NA	NA	2016-05-16	16	5	2016	5130677	4535827
945	3884340913	857bce66-f762-11e1-a439-00145eb45e9a	https://www.zobodat.at/belege.php?id=101804150	Animalia	Arthropoda	Insecta	Lepidoptera	Nymphalidae	Aglais	Aglais io	Nymphalis io (Linnaeus, 1758)	48.079444	14.824444	500	NA	320	NA	2011-03-24	24	3	2011	5130677	4535827
946	164199705	8a916226-f762-11e1-a439-00145eb45e9a	NA	Animalia	Arthropoda	Insecta	Lepidoptera	Nymphalidae	Aglais	Aglais io	Nymphalis io (Linnaeus, 1758)	51.276421	7.170358	NA	NA	NA	NA	2006-06-12	12	6	2006	5130677	4535827
947	3885839143	857bce66-f762-11e1-a439-00145eb45e9a	https://www.zobodat.at/belege.php?id=101805482	Animalia	Arthropoda	Insecta	Lepidoptera	Nymphalidae	Aglais	Aglais io	Nymphalis io (Linnaeus, 1758)	48.070833	14.794444	500	NA	320	NA	2012-07-16	16	7	2012	5130677	4535827
948	164199616	898660c0-f762-11e1-a439-00145eb45e9a	NA	Animalia	Arthropoda	Insecta	Lepidoptera	Nymphalidae	Aglais	Aglais io	Nymphalis io (Linnaeus, 1758)	49.225644	6.994296	NA	NA	NA	NA	2003-06-12	12	6	2003	5130677	4535827
949	3351749119	d8cd16ba-bb74-4420-821e-083f2bac17c2	MW503028	Animalia	Arthropoda	Insecta	Lepidoptera	Nymphalidae	Aglais	Aglais io	Nymphalis io (Linnaeus, 1758)	48.9	19.74	NA	NA	NA	NA	2016-08-09	9	8	2016	5130677	4535827
950	3496344968	63966993-9ff6-47d8-b59b-152320fb5be6	20954b3f-3e34-467a-9582-b764d9cca8d9	Animalia	Arthropoda	Insecta	Lepidoptera	Nymphalidae	Aglais	Aglais io	Nymphalis io (Linnaeus, 1758)	43.01589	1.36902	NA	NA	NA	NA	2011-06-01	1	6	2011	5130677	4535827
951	3349255281	d8cd16ba-bb74-4420-821e-083f2bac17c2	MN139450	Animalia	Arthropoda	Insecta	Lepidoptera	Nymphalidae	Aglais	Aglais io	Nymphalis io (Linnaeus, 1758)	47.3	11.68	NA	NA	NA	NA	2014-07-27	27	7	2014	5130677	4535827
952	3351948149	d8cd16ba-bb74-4420-821e-083f2bac17c2	MW503097	Animalia	Arthropoda	Insecta	Lepidoptera	Nymphalidae	Aglais	Aglais io	Nymphalis io (Linnaeus, 1758)	53.21	11.35	NA	NA	NA	NA	2016-08-17	17	8	2016	5130677	4535827
953	3885884783	857bce66-f762-11e1-a439-00145eb45e9a	https://www.zobodat.at/belege.php?id=101803974	Animalia	Arthropoda	Insecta	Lepidoptera	Nymphalidae	Aglais	Aglais io	Nymphalis io (Linnaeus, 1758)	47.919167	14.769722	500	NA	380	NA	2010-04-30	30	4	2010	5130677	4535827
954	1834098665	713c2900-f762-11e1-a439-00145eb45e9a	NA	Animalia	Arthropoda	Insecta	Lepidoptera	Nymphalidae	Aglais	Aglais io	Nymphalis io (Linnaeus, 1758)	53.563891	13.754539	NA	NA	NA	NA	2009-06-13	13	6	2009	5130677	4535827
955	3349234345	d8cd16ba-bb74-4420-821e-083f2bac17c2	MN139816	Animalia	Arthropoda	Insecta	Lepidoptera	Nymphalidae	Aglais	Aglais io	Nymphalis io (Linnaeus, 1758)	49.08	2.25	NA	NA	NA	NA	2015-07-12	12	7	2015	5130677	4535827
956	3885839237	857bce66-f762-11e1-a439-00145eb45e9a	https://www.zobodat.at/belege.php?id=101806634	Animalia	Arthropoda	Insecta	Lepidoptera	Nymphalidae	Aglais	Aglais io	Nymphalis io (Linnaeus, 1758)	48.790001	15.1	500	NA	545	NA	2013-08-11	11	8	2013	5130677	4535827
957	3349703241	d8cd16ba-bb74-4420-821e-083f2bac17c2	FJ663676	Animalia	Arthropoda	Insecta	Lepidoptera	Nymphalidae	Aglais	Aglais io	Nymphalis io (Linnaeus, 1758)	50.9	106	NA	NA	NA	NA	1993-08-10	10	8	1993	5130677	4535827
958	164199649	899ea946-f762-11e1-a439-00145eb45e9a	NA	Animalia	Arthropoda	Insecta	Lepidoptera	Nymphalidae	Aglais	Aglais io	Nymphalis io (Linnaeus, 1758)	50.437865	7.19472	NA	NA	NA	NA	2004-06-12	12	6	2004	5130677	4535827
959	3884587357	857bce66-f762-11e1-a439-00145eb45e9a	https://www.zobodat.at/belege.php?id=101803084	Animalia	Arthropoda	Insecta	Lepidoptera	Nymphalidae	Aglais	Aglais io	Nymphalis io (Linnaeus, 1758)	47.966667	14.766666	500	NA	360	NA	2009-04-01	1	4	2009	5130677	4535827
960	1064294597	84ede380-f762-11e1-a439-00145eb45e9a	RUBIN-SEMF.142199	Animalia	Arthropoda	Insecta	Lepidoptera	Nymphalidae	Aglais	Aglais io	Nymphalis io (Linnaeus, 1758)	55.72243	13.2782	10	NA	85	5	2002	NA	NA	2002	5130677	4535827
961	237859151	7137f448-f762-11e1-a439-00145eb45e9a	NA	Animalia	Arthropoda	Insecta	Lepidoptera	Nymphalidae	Aglais	Aglais io	Nymphalis io (Linnaeus, 1758)	48.019496	16.246161	NA	NA	NA	NA	2009-06-06	6	6	2009	5130677	4535827
962	3884549572	857bce66-f762-11e1-a439-00145eb45e9a	https://www.zobodat.at/belege.php?id=101803248	Animalia	Arthropoda	Insecta	Lepidoptera	Nymphalidae	Aglais	Aglais io	Nymphalis io (Linnaeus, 1758)	48.09	14.93	500	NA	260	NA	2011-04-19	19	4	2011	5130677	4535827
963	1064305996	84ede380-f762-11e1-a439-00145eb45e9a	RUBIN-SEMF.153664	Animalia	Arthropoda	Insecta	Lepidoptera	Nymphalidae	Aglais	Aglais io	Nymphalis io (Linnaeus, 1758)	55.72435	13.28363	10	NA	75	5	2005	NA	NA	2005	5130677	4535827
964	1848509811	346a9b13-5c96-4793-bcd7-d6614950e726	NA	Animalia	Arthropoda	Insecta	Lepidoptera	Nymphalidae	Aglais	Aglais io	Nymphalis io (Linnaeus, 1758)	58.80629	6.01902	50	NA	NA	NA	2015-08-06	6	8	2015	5130677	4535827
965	3885923431	857bce66-f762-11e1-a439-00145eb45e9a	https://www.zobodat.at/belege.php?id=101806846	Animalia	Arthropoda	Insecta	Lepidoptera	Nymphalidae	Aglais	Aglais io	Nymphalis io (Linnaeus, 1758)	48.446667	15.223611	500	NA	800	NA	2013-09-06	6	9	2013	5130677	4535827
966	1305106157	84ede380-f762-11e1-a439-00145eb45e9a	RUBIN-SEMF.228133	Animalia	Arthropoda	Insecta	Lepidoptera	Nymphalidae	Aglais	Aglais io	Nymphalis io (Linnaeus, 1758)	60.403195	25.751655	100	NA	18.5	6.5	2016	NA	NA	2016	5130677	4535827
967	3885941267	857bce66-f762-11e1-a439-00145eb45e9a	https://www.zobodat.at/belege.php?id=101808757	Animalia	Arthropoda	Insecta	Lepidoptera	Nymphalidae	Aglais	Aglais io	Nymphalis io (Linnaeus, 1758)	47.639999	14.93	500	NA	784	NA	2015-07-07	7	7	2015	5130677	4535827
968	3885888690	857bce66-f762-11e1-a439-00145eb45e9a	https://www.zobodat.at/belege.php?id=101805663	Animalia	Arthropoda	Insecta	Lepidoptera	Nymphalidae	Aglais	Aglais io	Nymphalis io (Linnaeus, 1758)	48.079444	14.824444	500	NA	320	NA	2012-09-18	18	9	2012	5130677	4535827
969	1848509793	346a9b13-5c96-4793-bcd7-d6614950e726	NA	Animalia	Arthropoda	Insecta	Lepidoptera	Nymphalidae	Aglais	Aglais io	Nymphalis io (Linnaeus, 1758)	59.51139	10.2678	50	NA	NA	NA	2011-07-29	29	7	2011	5130677	4535827
970	1981009919	d4376e59-65a7-4931-a4aa-7ba2d2f0b514	279a1e2a-f66f-11e8-8eb2-f2801f1b9fd1	Animalia	Arthropoda	Insecta	Lepidoptera	Nymphalidae	Aglais	Aglais io	Nymphalis io (Linnaeus, 1758)	58.692106	8.730869	100	NA	NA	NA	1982-08-05	5	8	1982	5130677	4535827
971	1064294387	84ede380-f762-11e1-a439-00145eb45e9a	RUBIN-SEMF.141986	Animalia	Arthropoda	Insecta	Lepidoptera	Nymphalidae	Aglais	Aglais io	Nymphalis io (Linnaeus, 1758)	55.72435	13.28363	10	NA	75	5	2002	NA	NA	2002	5130677	4535827
972	3885923429	857bce66-f762-11e1-a439-00145eb45e9a	https://www.zobodat.at/belege.php?id=101806828	Animalia	Arthropoda	Insecta	Lepidoptera	Nymphalidae	Aglais	Aglais io	Nymphalis io (Linnaeus, 1758)	48.079444	14.824444	500	NA	320	NA	2013-08-23	23	8	2013	5130677	4535827
973	1315115372	97c2f1b2-42f5-45ca-9248-adb4b53fe491	12526-S1029-1168	Animalia	Arthropoda	Insecta	Lepidoptera	Nymphalidae	Aglais	Aglais io	Nymphalis io (Linnaeus, 1758)	53.09	13.97	NA	0.01	NA	NA	2008-05-07/2008-08-17	NA	NA	2008	5130677	4535827
974	1315116029	97c2f1b2-42f5-45ca-9248-adb4b53fe491	12526-A49542-622	Animalia	Arthropoda	Insecta	Lepidoptera	Nymphalidae	Aglais	Aglais io	Nymphalis io (Linnaeus, 1758)	48.41	9.54	NA	0.01	NA	NA	2008-05-07/2008-08-17	NA	NA	2008	5130677	4535827
975	1275386496	b94fcfd1-f3a5-44bc-bc50-d3e5f80a733d	urn:catalog: DMSA:DMSA_ENTO_LEPIDOP:BUT 51690:51690	Animalia	Arthropoda	Insecta	Lepidoptera	Nymphalidae	Aglais	Aglais io	Nymphalis io (Linnaeus, 1758)	51.366667	-0.933333	NA	NA	NA	NA	1976-07-03	3	7	1976	5130677	4535827
976	237865395	8a7884fe-f762-11e1-a439-00145eb45e9a	NA	Animalia	Arthropoda	Insecta	Lepidoptera	Nymphalidae	Aglais	Aglais io	Nymphalis io (Linnaeus, 1758)	49.115119	8.912401	NA	NA	NA	NA	2009-06-13	13	6	2009	5130677	4535827
977	164199714	8aa2023e-f762-11e1-a439-00145eb45e9a	NA	Animalia	Arthropoda	Insecta	Lepidoptera	Nymphalidae	Aglais	Aglais io	Nymphalis io (Linnaeus, 1758)	49.830909	8.825401	NA	NA	NA	NA	2006-06-12	12	6	2006	5130677	4535827
978	3884549849	857bce66-f762-11e1-a439-00145eb45e9a	https://www.zobodat.at/belege.php?id=101806902	Animalia	Arthropoda	Insecta	Lepidoptera	Nymphalidae	Aglais	Aglais io	Nymphalis io (Linnaeus, 1758)	48.119999	14.87	500	NA	280	NA	2014-03-29	29	3	2014	5130677	4535827
979	3349878892	d8cd16ba-bb74-4420-821e-083f2bac17c2	GU675773	Animalia	Arthropoda	Insecta	Lepidoptera	Nymphalidae	Aglais	Aglais io	Nymphalis io (Linnaeus, 1758)	42.77	-8.69	NA	NA	NA	NA	2008-04-06	6	4	2008	5130677	4535827
980	1848509353	346a9b13-5c96-4793-bcd7-d6614950e726	NA	Animalia	Arthropoda	Insecta	Lepidoptera	Nymphalidae	Aglais	Aglais io	Nymphalis io (Linnaeus, 1758)	58.51965	6.72114	50	NA	NA	NA	2017-05-23	23	5	2017	5130677	4535827
981	1848509861	346a9b13-5c96-4793-bcd7-d6614950e726	NA	Animalia	Arthropoda	Insecta	Lepidoptera	Nymphalidae	Aglais	Aglais io	Nymphalis io (Linnaeus, 1758)	59.39475	11.58634	50	NA	NA	NA	2013-08-17	17	8	2013	5130677	4535827
982	237838136	71565a8c-f762-11e1-a439-00145eb45e9a	NA	Animalia	Arthropoda	Insecta	Lepidoptera	Nymphalidae	Aglais	Aglais io	Nymphalis io (Linnaeus, 1758)	48.454367	10.231447	NA	NA	NA	NA	2009-06-21	21	6	2009	5130677	4535827
983	164199753	61b81f0c-f762-11e1-a439-00145eb45e9a	NA	Animalia	Arthropoda	Insecta	Lepidoptera	Nymphalidae	Aglais	Aglais io	Nymphalis io (Linnaeus, 1758)	51.095198	13.63891	NA	NA	NA	NA	2007-06-12	12	6	2007	5130677	4535827
984	3885890906	857bce66-f762-11e1-a439-00145eb45e9a	https://www.zobodat.at/belege.php?id=101808094	Animalia	Arthropoda	Insecta	Lepidoptera	Nymphalidae	Aglais	Aglais io	Nymphalis io (Linnaeus, 1758)	48.079444	14.824444	500	NA	320	NA	2015-05-07	7	5	2015	5130677	4535827
985	296561409	719b6474-f762-11e1-a439-00145eb45e9a	NA	Animalia	Arthropoda	Insecta	Lepidoptera	Nymphalidae	Aglais	Aglais io	Nymphalis io (Linnaeus, 1758)	50.271582	11.904287	NA	NA	NA	NA	2009-06-18	18	6	2009	5130677	4535827
986	3346858674	d8cd16ba-bb74-4420-821e-083f2bac17c2	JF853647	Animalia	Arthropoda	Insecta	Lepidoptera	Nymphalidae	Aglais	Aglais io	Nymphalis io (Linnaeus, 1758)	65.04	25.41	NA	NA	NA	NA	2010-08-06	6	8	2010	5130677	4535827
987	1223137701	84ede380-f762-11e1-a439-00145eb45e9a	RUBIN-SEMF.224775	Animalia	Arthropoda	Insecta	Lepidoptera	Nymphalidae	Aglais	Aglais io	Nymphalis io (Linnaeus, 1758)	60.403195	25.751655	100	NA	18.5	6.5	2015	NA	NA	2015	5130677	4535827
988	164199697	8a87ab64-f762-11e1-a439-00145eb45e9a	NA	Animalia	Arthropoda	Insecta	Lepidoptera	Nymphalidae	Aglais	Aglais io	Nymphalis io (Linnaeus, 1758)	51.827854	12.253107	NA	NA	NA	NA	2006-06-12	12	6	2006	5130677	4535827
989	3698640389	897aa474-f762-11e1-a439-00145eb45e9a	NA	Animalia	Arthropoda	Insecta	Lepidoptera	Nymphalidae	Aglais	Aglais io	Nymphalis io (Linnaeus, 1758)	48.704297	9.003182	NA	NA	NA	NA	2002-06-12	12	6	2002	5130677	4535827
990	3885896811	857bce66-f762-11e1-a439-00145eb45e9a	https://www.zobodat.at/belege.php?id=101805687	Animalia	Arthropoda	Insecta	Lepidoptera	Nymphalidae	Aglais	Aglais io	Nymphalis io (Linnaeus, 1758)	48.079444	14.824444	500	NA	320	NA	2013-04-09	9	4	2013	5130677	4535827
991	164199608	89fc1662-f762-11e1-a439-00145eb45e9a	NA	Animalia	Arthropoda	Insecta	Lepidoptera	Nymphalidae	Aglais	Aglais io	Nymphalis io (Linnaeus, 1758)	51.585899	10.630131	NA	NA	NA	NA	2003-06-12	12	6	2003	5130677	4535827
992	910408871	95ed873a-f762-11e1-a439-00145eb45e9a	Lepid-16500-64	Animalia	Arthropoda	Insecta	Lepidoptera	Nymphalidae	Aglais	Aglais io	Nymphalis io (Linnaeus, 1758)	61.6234	26.007	707	NA	NA	NA	2000-08-27	27	8	2000	5130677	4535827
993	3884194775	857bce66-f762-11e1-a439-00145eb45e9a	https://www.zobodat.at/belege.php?id=101805120	Animalia	Arthropoda	Insecta	Lepidoptera	Nymphalidae	Aglais	Aglais io	Nymphalis io (Linnaeus, 1758)	48.070833	14.794444	500	NA	320	NA	2011-10-06	6	10	2011	5130677	4535827
994	1287405488	d149c0a9-6912-4892-aff1-cf3e7b2aa82a	4302-A46500-16	Animalia	Arthropoda	Insecta	Lepidoptera	Nymphalidae	Aglais	Aglais io	Nymphalis io (Linnaeus, 1758)	48.38	9.52	NA	0.01	NA	NA	2008-05-03/2008-08-22	NA	NA	2008	5130677	4535827
995	1314713456	6c9e2fa7-3725-4a82-bc03-6c4c1fb2a410	10160-S1007-695	Animalia	Arthropoda	Insecta	Lepidoptera	Nymphalidae	Aglais	Aglais io	Nymphalis io (Linnaeus, 1758)	53.11	13.62	NA	0.01	NA	NA	2008-07-17	17	7	2008	5130677	4535827
996	3885888647	857bce66-f762-11e1-a439-00145eb45e9a	https://www.zobodat.at/belege.php?id=101805087	Animalia	Arthropoda	Insecta	Lepidoptera	Nymphalidae	Aglais	Aglais io	Nymphalis io (Linnaeus, 1758)	48.079444	14.824444	500	NA	320	NA	2011-09-02	2	9	2011	5130677	4535827
997	1064295579	84ede380-f762-11e1-a439-00145eb45e9a	RUBIN-SEMF.143185	Animalia	Arthropoda	Insecta	Lepidoptera	Nymphalidae	Aglais	Aglais io	Nymphalis io (Linnaeus, 1758)	55.72435	13.28363	10	NA	75	5	2003	NA	NA	2003	5130677	4535827
998	1064281613	84ede380-f762-11e1-a439-00145eb45e9a	RUBIN-SEMF.128996	Animalia	Arthropoda	Insecta	Lepidoptera	Nymphalidae	Aglais	Aglais io	Nymphalis io (Linnaeus, 1758)	55.72243	13.2782	10	NA	85	5	1999	NA	NA	1999	5130677	4535827
999	1315115966	97c2f1b2-42f5-45ca-9248-adb4b53fe491	12526-S780-56	Animalia	Arthropoda	Insecta	Lepidoptera	Nymphalidae	Aglais	Aglais io	Nymphalis io (Linnaeus, 1758)	52.98	13.82	NA	0.01	NA	NA	2008-05-07/2008-08-17	NA	NA	2008	5130677	4535827
1000	1848509360	346a9b13-5c96-4793-bcd7-d6614950e726	NA	Animalia	Arthropoda	Insecta	Lepidoptera	Nymphalidae	Aglais	Aglais io	Nymphalis io (Linnaeus, 1758)	59.37329	10.9509	50	NA	NA	NA	2017-05-06	6	5	2017	5130677	4535827
1001	3349488381	d8cd16ba-bb74-4420-821e-083f2bac17c2	MW502593	Animalia	Arthropoda	Insecta	Lepidoptera	Nymphalidae	Aglais	Aglais io	Nymphalis io (Linnaeus, 1758)	52.3	16.89	NA	NA	NA	NA	2016-07-30	30	7	2016	5130677	4535827
1002	1305104535	84ede380-f762-11e1-a439-00145eb45e9a	RUBIN-SEMF.227106	Animalia	Arthropoda	Insecta	Lepidoptera	Nymphalidae	Aglais	Aglais io	Nymphalis io (Linnaeus, 1758)	60.403195	25.751655	100	NA	18.5	6.5	2016	NA	NA	2016	5130677	4535827
1003	412400152	71c38d3c-f762-11e1-a439-00145eb45e9a	NA	Animalia	Arthropoda	Insecta	Lepidoptera	Nymphalidae	Aglais	Aglais io	Nymphalis io (Linnaeus, 1758)	50.148856	8.82185	NA	NA	NA	NA	2009-06-15	15	6	2009	5130677	4535827
1004	1809621141	1bec5de3-758c-4ed2-ab13-1597601ad07a	urn:uuid:BEE1B798-EB2B-4580-88B7-0E08E68190FC	Animalia	Arthropoda	Insecta	Lepidoptera	Nymphalidae	Aglais	Aglais io	Nymphalis io (Linnaeus, 1758)	59.8478	10.9097	100	NA	NA	NA	1985-08-30	30	8	1985	5130677	4535827
1005	1064294498	84ede380-f762-11e1-a439-00145eb45e9a	RUBIN-SEMF.142093	Animalia	Arthropoda	Insecta	Lepidoptera	Nymphalidae	Aglais	Aglais io	Nymphalis io (Linnaeus, 1758)	55.72435	13.28363	10	NA	75	5	2002	NA	NA	2002	5130677	4535827
1006	165126553	6373dcf0-f762-11e1-a439-00145eb45e9a	NA	Animalia	Arthropoda	Insecta	Lepidoptera	Nymphalidae	Aglais	Aglais io	Nymphalis io (Linnaeus, 1758)	51.436193	7.569537	NA	NA	NA	NA	2008-06-09	9	6	2008	5130677	4535827
1007	3885910676	857bce66-f762-11e1-a439-00145eb45e9a	https://www.zobodat.at/belege.php?id=101802826	Animalia	Arthropoda	Insecta	Lepidoptera	Nymphalidae	Aglais	Aglais io	Nymphalis io (Linnaeus, 1758)	48.070833	14.794444	500	NA	320	NA	2008-05-24	24	5	2008	5130677	4535827
1008	1809620852	1bec5de3-758c-4ed2-ab13-1597601ad07a	urn:uuid:C49BA585-C866-44A7-8AFD-68C9A689D6EB	Animalia	Arthropoda	Insecta	Lepidoptera	Nymphalidae	Aglais	Aglais io	Nymphalis io (Linnaeus, 1758)	59.8478	10.9097	100	NA	NA	NA	1985-08-30	30	8	1985	5130677	4535827
1009	1305108505	84ede380-f762-11e1-a439-00145eb45e9a	RUBIN-SEMF.230341	Animalia	Arthropoda	Insecta	Lepidoptera	Nymphalidae	Aglais	Aglais io	Nymphalis io (Linnaeus, 1758)	62.213881	30.605343	100	NA	65	0	2016	NA	NA	2016	5130677	4535827
1010	164199707	8a92c8dc-f762-11e1-a439-00145eb45e9a	NA	Animalia	Arthropoda	Insecta	Lepidoptera	Nymphalidae	Aglais	Aglais io	Nymphalis io (Linnaeus, 1758)	50.297552	8.565391	NA	NA	NA	NA	2006-06-12	12	6	2006	5130677	4535827
1011	1064367370	84ede380-f762-11e1-a439-00145eb45e9a	RUBIN-SEMF.215271	Animalia	Arthropoda	Insecta	Lepidoptera	Nymphalidae	Aglais	Aglais io	Nymphalis io (Linnaeus, 1758)	60.403195	25.751655	100	NA	18.5	6.5	2014	NA	NA	2014	5130677	4535827
1012	1064343746	84ede380-f762-11e1-a439-00145eb45e9a	RUBIN-SEMF.191577	Animalia	Arthropoda	Insecta	Lepidoptera	Nymphalidae	Aglais	Aglais io	Nymphalis io (Linnaeus, 1758)	62.598129	29.742758	100	NA	80	1	2011	NA	NA	2011	5130677	4535827
1013	3395662871	2ccf651c-2974-4ac5-807c-dd43cb7de973	M.Marush.2863	Animalia	Arthropoda	Insecta	Lepidoptera	Nymphalidae	Aglais	Aglais io	Nymphalis io (Linnaeus, 1758)	44.835417	34.232901	NA	NA	NA	NA	2013-04	NA	4	2013	5130677	4535827
1014	1848509792	346a9b13-5c96-4793-bcd7-d6614950e726	NA	Animalia	Arthropoda	Insecta	Lepidoptera	Nymphalidae	Aglais	Aglais io	Nymphalis io (Linnaeus, 1758)	59.72791	11.87302	50	NA	NA	NA	2013-07-12	12	7	2013	5130677	4535827
1015	1848510115	346a9b13-5c96-4793-bcd7-d6614950e726	NA	Animalia	Arthropoda	Insecta	Lepidoptera	Nymphalidae	Aglais	Aglais io	Nymphalis io (Linnaeus, 1758)	59.54751	11.572	50	NA	NA	NA	2015-08-23	23	8	2015	5130677	4535827
1016	1064340267	84ede380-f762-11e1-a439-00145eb45e9a	RUBIN-SEMF.188074	Animalia	Arthropoda	Insecta	Lepidoptera	Nymphalidae	Aglais	Aglais io	Nymphalis io (Linnaeus, 1758)	61.122773	28.8031	100	NA	46	4	2010	NA	NA	2010	5130677	4535827
1017	910408850	95ed873a-f762-11e1-a439-00145eb45e9a	Lepid-16500-67	Animalia	Arthropoda	Insecta	Lepidoptera	Nymphalidae	Aglais	Aglais io	Nymphalis io (Linnaeus, 1758)	61.6054	26.0075	707	NA	NA	NA	1998-09-06	6	9	1998	5130677	4535827
1018	3349882136	d8cd16ba-bb74-4420-821e-083f2bac17c2	HQ003943	Animalia	Arthropoda	Insecta	Lepidoptera	Nymphalidae	Aglais	Aglais io	Nymphalis io (Linnaeus, 1758)	46.73	23.63	NA	NA	NA	NA	2004-07-07	7	7	2004	5130677	4535827
1019	2382957628	84ede380-f762-11e1-a439-00145eb45e9a	RUBIN-SEMF.249324	Animalia	Arthropoda	Insecta	Lepidoptera	Nymphalidae	Aglais	Aglais io	Nymphalis io (Linnaeus, 1758)	62.213881	30.605343	100	NA	65	0	2019-08-10	10	8	2019	5130677	4535827
1020	1809621000	1bec5de3-758c-4ed2-ab13-1597601ad07a	urn:uuid:C5108790-E01C-42E3-AC0B-2AD7DA1D98D0	Animalia	Arthropoda	Insecta	Lepidoptera	Nymphalidae	Aglais	Aglais io	Nymphalis io (Linnaeus, 1758)	59.8478	10.9097	100	NA	NA	NA	1985-08-30	30	8	1985	5130677	4535827
1021	841589143	e6c97f6e-e952-11e2-961f-00145eb45e9a	NA	Animalia	Arthropoda	Insecta	Lepidoptera	Nymphalidae	Aglais	Aglais io	Nymphalis io (Linnaeus, 1758)	49.679465	11.151035	700	NA	NA	NA	2011-07-10T09:29:07	10	7	2011	5130677	4535827
1022	237835671	715a876a-f762-11e1-a439-00145eb45e9a	NA	Animalia	Arthropoda	Insecta	Lepidoptera	Nymphalidae	Aglais	Aglais io	Nymphalis io (Linnaeus, 1758)	49.414826	8.667612	NA	NA	NA	NA	2009-06-13	13	6	2009	5130677	4535827
1023	1275386483	b94fcfd1-f3a5-44bc-bc50-d3e5f80a733d	urn:catalog: DMSA:DMSA_ENTO_LEPIDOP:BUT 51691:51691	Animalia	Arthropoda	Insecta	Lepidoptera	Nymphalidae	Aglais	Aglais io	Nymphalis io (Linnaeus, 1758)	51.366667	-0.933333	NA	NA	NA	NA	1976-07-04	4	7	1976	5130677	4535827
1024	1891833334	962f59bc-f762-11e1-a439-00145eb45e9a	DSS0043900009XTO	Animalia	Arthropoda	Insecta	Lepidoptera	Nymphalidae	Aglais	Aglais io	Nymphalis io (Linnaeus, 1758)	49.988	6.09615	NA	NA	NA	NA	2009-05-20	20	5	2009	5130677	4535827
1025	1315115726	97c2f1b2-42f5-45ca-9248-adb4b53fe491	12526-A39275-371	Animalia	Arthropoda	Insecta	Lepidoptera	Nymphalidae	Aglais	Aglais io	Nymphalis io (Linnaeus, 1758)	48.38	9.47	NA	0.01	NA	NA	2008-05-07/2008-08-17	NA	NA	2008	5130677	4535827
1026	3884585831	857bce66-f762-11e1-a439-00145eb45e9a	https://www.zobodat.at/belege.php?id=101808161	Animalia	Arthropoda	Insecta	Lepidoptera	Nymphalidae	Aglais	Aglais io	Nymphalis io (Linnaeus, 1758)	47.759998	14.82	500	NA	810	NA	2015-05-12	12	5	2015	5130677	4535827
1027	3349211240	d8cd16ba-bb74-4420-821e-083f2bac17c2	MN145246	Animalia	Arthropoda	Insecta	Lepidoptera	Nymphalidae	Aglais	Aglais io	Nymphalis io (Linnaeus, 1758)	54.19	-2.67	NA	NA	NA	NA	2014-08-20	20	8	2014	5130677	4535827
1028	296565284	7163ec6a-f762-11e1-a439-00145eb45e9a	NA	Animalia	Arthropoda	Insecta	Lepidoptera	Nymphalidae	Aglais	Aglais io	Nymphalis io (Linnaeus, 1758)	48.212949	12.941723	NA	NA	NA	NA	2009-06-13	13	6	2009	5130677	4535827
1029	164199730	8aa6d58e-f762-11e1-a439-00145eb45e9a	NA	Animalia	Arthropoda	Insecta	Lepidoptera	Nymphalidae	Aglais	Aglais io	Nymphalis io (Linnaeus, 1758)	54.144938	10.468899	NA	NA	NA	NA	2007-06-12	12	6	2007	5130677	4535827
1030	1315115446	97c2f1b2-42f5-45ca-9248-adb4b53fe491	12526-S505-1247	Animalia	Arthropoda	Insecta	Lepidoptera	Nymphalidae	Aglais	Aglais io	Nymphalis io (Linnaeus, 1758)	53.11	13.99	NA	0.01	NA	NA	2008-05-07/2008-08-17	NA	NA	2008	5130677	4535827
1031	1833787043	7a7d7c80-f762-11e1-a439-00145eb45e9a	NA	Animalia	Arthropoda	Insecta	Lepidoptera	Nymphalidae	Aglais	Aglais io	Nymphalis io (Linnaeus, 1758)	53.7685	12.17577	NA	NA	NA	NA	2009-06-13	13	6	2009	5130677	4535827
1032	3884493637	857bce66-f762-11e1-a439-00145eb45e9a	https://www.zobodat.at/belege.php?id=101802802	Animalia	Arthropoda	Insecta	Lepidoptera	Nymphalidae	Aglais	Aglais io	Nymphalis io (Linnaeus, 1758)	48.070833	14.794444	500	NA	320	NA	2008-05-08	8	5	2008	5130677	4535827
1033	3885884842	857bce66-f762-11e1-a439-00145eb45e9a	https://www.zobodat.at/belege.php?id=101805468	Animalia	Arthropoda	Insecta	Lepidoptera	Nymphalidae	Aglais	Aglais io	Nymphalis io (Linnaeus, 1758)	48.446667	15.223611	500	NA	800	NA	2012-07-08	8	7	2012	5130677	4535827
1034	172298921	6230a436-f762-11e1-a439-00145eb45e9a	NA	Animalia	Arthropoda	Insecta	Lepidoptera	Nymphalidae	Aglais	Aglais io	Nymphalis io (Linnaeus, 1758)	53.481202	10.300369	NA	NA	NA	NA	2008-06-20	20	6	2008	5130677	4535827
1035	296620803	7ab37d94-f762-11e1-a439-00145eb45e9a	NA	Animalia	Arthropoda	Insecta	Lepidoptera	Nymphalidae	Aglais	Aglais io	Nymphalis io (Linnaeus, 1758)	49.871628	7.99942	NA	NA	NA	NA	2010-06-02	2	6	2010	5130677	4535827
1036	3351653285	d8cd16ba-bb74-4420-821e-083f2bac17c2	MN140464	Animalia	Arthropoda	Insecta	Lepidoptera	Nymphalidae	Aglais	Aglais io	Nymphalis io (Linnaeus, 1758)	47.24	11.41	NA	NA	NA	NA	2014-05-31	31	5	2014	5130677	4535827
1037	412400564	7a96ecf6-f762-11e1-a439-00145eb45e9a	NA	Animalia	Arthropoda	Insecta	Lepidoptera	Nymphalidae	Aglais	Aglais io	Nymphalis io (Linnaeus, 1758)	49.218774	8.370466	NA	NA	NA	NA	2010-05-31	31	5	2010	5130677	4535827
1038	1848510103	346a9b13-5c96-4793-bcd7-d6614950e726	NA	Animalia	Arthropoda	Insecta	Lepidoptera	Nymphalidae	Aglais	Aglais io	Nymphalis io (Linnaeus, 1758)	59.6704	10.27706	50	NA	NA	NA	2016-05-09	9	5	2016	5130677	4535827
1039	1064289461	84ede380-f762-11e1-a439-00145eb45e9a	RUBIN-SEMF.136986	Animalia	Arthropoda	Insecta	Lepidoptera	Nymphalidae	Aglais	Aglais io	Nymphalis io (Linnaeus, 1758)	55.72243	13.2782	10	NA	85	5	2001	NA	NA	2001	5130677	4535827
1040	3346720977	d8cd16ba-bb74-4420-821e-083f2bac17c2	HM901297	Animalia	Arthropoda	Insecta	Lepidoptera	Nymphalidae	Aglais	Aglais io	Nymphalis io (Linnaeus, 1758)	40.83	-3.84	NA	NA	NA	NA	2008-07-16	16	7	2008	5130677	4535827
1041	3885888839	857bce66-f762-11e1-a439-00145eb45e9a	https://www.zobodat.at/belege.php?id=101807562	Animalia	Arthropoda	Insecta	Lepidoptera	Nymphalidae	Aglais	Aglais io	Nymphalis io (Linnaeus, 1758)	48.079444	14.824444	500	NA	320	NA	2014-07-18	18	7	2014	5130677	4535827
1042	164199627	898a53c4-f762-11e1-a439-00145eb45e9a	NA	Animalia	Arthropoda	Insecta	Lepidoptera	Nymphalidae	Aglais	Aglais io	Nymphalis io (Linnaeus, 1758)	48.876097	8.688824	NA	NA	NA	NA	2003-06-12	12	6	2003	5130677	4535827
1043	3885910874	857bce66-f762-11e1-a439-00145eb45e9a	https://www.zobodat.at/belege.php?id=101805454	Animalia	Arthropoda	Insecta	Lepidoptera	Nymphalidae	Aglais	Aglais io	Nymphalis io (Linnaeus, 1758)	48.339443	15.338056	500	NA	959	NA	2012-07-05	5	7	2012	5130677	4535827
1044	1223137463	84ede380-f762-11e1-a439-00145eb45e9a	RUBIN-SEMF.224526	Animalia	Arthropoda	Insecta	Lepidoptera	Nymphalidae	Aglais	Aglais io	Nymphalis io (Linnaeus, 1758)	60.403195	25.751655	100	NA	18.5	6.5	2015	NA	NA	2015	5130677	4535827
1045	1315115449	97c2f1b2-42f5-45ca-9248-adb4b53fe491	12526-S561-1258	Animalia	Arthropoda	Insecta	Lepidoptera	Nymphalidae	Aglais	Aglais io	Nymphalis io (Linnaeus, 1758)	53.09	13.97	NA	0.01	NA	NA	2008-05-07/2008-08-17	NA	NA	2008	5130677	4535827
1046	296747413	71369396-f762-11e1-a439-00145eb45e9a	NA	Animalia	Arthropoda	Insecta	Lepidoptera	Nymphalidae	Aglais	Aglais io	Nymphalis io (Linnaeus, 1758)	50.917212	14.229784	NA	NA	NA	NA	2009-06-13	13	6	2009	5130677	4535827
1047	2449315728	95d672e8-f762-11e1-a439-00145eb45e9a	NA	Animalia	Arthropoda	Insecta	Lepidoptera	Nymphalidae	Aglais	Aglais io	Nymphalis io (Linnaeus, 1758)	44.1974	7.12669	NA	NA	1773	0	2010-07-07T00:00	7	7	2010	5130677	4535827
1048	1848509783	346a9b13-5c96-4793-bcd7-d6614950e726	NA	Animalia	Arthropoda	Insecta	Lepidoptera	Nymphalidae	Aglais	Aglais io	Nymphalis io (Linnaeus, 1758)	59.04778	10.99743	50	NA	NA	NA	2016-06-02	2	6	2016	5130677	4535827
1049	1848509095	346a9b13-5c96-4793-bcd7-d6614950e726	NA	Animalia	Arthropoda	Insecta	Lepidoptera	Nymphalidae	Aglais	Aglais io	Nymphalis io (Linnaeus, 1758)	59.54663	11.57634	50	NA	NA	NA	2013-08-17	17	8	2013	5130677	4535827
1050	3349719270	d8cd16ba-bb74-4420-821e-083f2bac17c2	FJ663678	Animalia	Arthropoda	Insecta	Lepidoptera	Nymphalidae	Aglais	Aglais io	Nymphalis io (Linnaeus, 1758)	56.13	28.67	NA	NA	NA	NA	1999-08-10	10	8	1999	5130677	4535827
1051	1064308619	84ede380-f762-11e1-a439-00145eb45e9a	RUBIN-SEMF.156330	Animalia	Arthropoda	Insecta	Lepidoptera	Nymphalidae	Aglais	Aglais io	Nymphalis io (Linnaeus, 1758)	55.396341	12.356401	100	NA	1.5	1.5	2006	NA	NA	2006	5130677	4535827
1052	3884340938	857bce66-f762-11e1-a439-00145eb45e9a	https://www.zobodat.at/belege.php?id=101805131	Animalia	Arthropoda	Insecta	Lepidoptera	Nymphalidae	Aglais	Aglais io	Nymphalis io (Linnaeus, 1758)	48.079444	14.824444	500	NA	320	NA	2012-03-16	16	3	2012	5130677	4535827
1053	1314715039	6c9e2fa7-3725-4a82-bc03-6c4c1fb2a410	10160-S1015-838	Animalia	Arthropoda	Insecta	Lepidoptera	Nymphalidae	Aglais	Aglais io	Nymphalis io (Linnaeus, 1758)	53.1	13.63	NA	0.01	NA	NA	2008-07-18	18	7	2008	5130677	4535827
1054	2449315711	95d672e8-f762-11e1-a439-00145eb45e9a	NA	Animalia	Arthropoda	Insecta	Lepidoptera	Nymphalidae	Aglais	Aglais io	Nymphalis io (Linnaeus, 1758)	44.192	7.15429	NA	NA	2051	0	2010-07-07T00:00	7	7	2010	5130677	4535827
1055	3885835151	857bce66-f762-11e1-a439-00145eb45e9a	https://www.zobodat.at/belege.php?id=101803919	Animalia	Arthropoda	Insecta	Lepidoptera	Nymphalidae	Aglais	Aglais io	Nymphalis io (Linnaeus, 1758)	48.070833	14.794444	500	NA	320	NA	2010-04-17	17	4	2010	5130677	4535827
1056	1315115331	97c2f1b2-42f5-45ca-9248-adb4b53fe491	12526-S1007-1138	Animalia	Arthropoda	Insecta	Lepidoptera	Nymphalidae	Aglais	Aglais io	Nymphalis io (Linnaeus, 1758)	53.11	13.62	NA	0.01	NA	NA	2008-05-07/2008-08-17	NA	NA	2008	5130677	4535827
1057	3346898573	d8cd16ba-bb74-4420-821e-083f2bac17c2	JF853646	Animalia	Arthropoda	Insecta	Lepidoptera	Nymphalidae	Aglais	Aglais io	Nymphalis io (Linnaeus, 1758)	60.22	25.02	NA	NA	NA	NA	2001-07-27	27	7	2001	5130677	4535827
1058	3348202032	d8cd16ba-bb74-4420-821e-083f2bac17c2	KX041759	Animalia	Arthropoda	Insecta	Lepidoptera	Nymphalidae	Aglais	Aglais io	Nymphalis io (Linnaeus, 1758)	49.49	1.48	NA	NA	NA	NA	2009-08-17	17	8	2009	5130677	4535827
1059	1064291038	84ede380-f762-11e1-a439-00145eb45e9a	RUBIN-SEMF.138584	Animalia	Arthropoda	Insecta	Lepidoptera	Nymphalidae	Aglais	Aglais io	Nymphalis io (Linnaeus, 1758)	55.52425	12.92513	100	NA	1	NA	2001	NA	NA	2001	5130677	4535827
1060	2472311084	72d25812-af76-4ef0-9206-0f3c25d1aada	304CEA6D-0844-0593-E053-2614A8C02206	Animalia	Arthropoda	Insecta	Lepidoptera	Nymphalidae	Aglais	Aglais io	Nymphalis io (Linnaeus, 1758)	48.3898	2.03732	NA	NA	NA	NA	2012-06-16	16	6	2012	5130677	4535827
1061	1848510003	346a9b13-5c96-4793-bcd7-d6614950e726	NA	Animalia	Arthropoda	Insecta	Lepidoptera	Nymphalidae	Aglais	Aglais io	Nymphalis io (Linnaeus, 1758)	59.04685	10.9975	50	NA	NA	NA	2014-05-28	28	5	2014	5130677	4535827
1062	1315115523	97c2f1b2-42f5-45ca-9248-adb4b53fe491	12526-S658-1277	Animalia	Arthropoda	Insecta	Lepidoptera	Nymphalidae	Aglais	Aglais io	Nymphalis io (Linnaeus, 1758)	53.11	14.01	NA	0.01	NA	NA	2008-05-07/2008-08-17	NA	NA	2008	5130677	4535827
1063	3884493652	857bce66-f762-11e1-a439-00145eb45e9a	https://www.zobodat.at/belege.php?id=101803108	Animalia	Arthropoda	Insecta	Lepidoptera	Nymphalidae	Aglais	Aglais io	Nymphalis io (Linnaeus, 1758)	48.070833	14.794444	500	NA	320	NA	2009-04-09	9	4	2009	5130677	4535827
1064	172296177	95a92a86-f762-11e1-a439-00145eb45e9a	NA	Animalia	Arthropoda	Insecta	Lepidoptera	Nymphalidae	Aglais	Aglais io	Nymphalis io (Linnaeus, 1758)	52.238786	13.161364	NA	NA	NA	NA	2008-06-14	14	6	2008	5130677	4535827
1065	164199691	89bcf7a2-f762-11e1-a439-00145eb45e9a	NA	Animalia	Arthropoda	Insecta	Lepidoptera	Nymphalidae	Aglais	Aglais io	Nymphalis io (Linnaeus, 1758)	48.21232	8.876953	NA	NA	NA	NA	2006-06-12	12	6	2006	5130677	4535827
1066	237866093	717dbaf0-f762-11e1-a439-00145eb45e9a	NA	Animalia	Arthropoda	Insecta	Lepidoptera	Nymphalidae	Aglais	Aglais io	Nymphalis io (Linnaeus, 1758)	48.975541	8.535604	NA	NA	NA	NA	2009-06-13	13	6	2009	5130677	4535827
1067	1064308389	84ede380-f762-11e1-a439-00145eb45e9a	RUBIN-SEMF.156096	Animalia	Arthropoda	Insecta	Lepidoptera	Nymphalidae	Aglais	Aglais io	Nymphalis io (Linnaeus, 1758)	55.396341	12.356401	100	NA	1.5	1.5	2006	NA	NA	2006	5130677	4535827
1068	1064282106	84ede380-f762-11e1-a439-00145eb45e9a	RUBIN-SEMF.129504	Animalia	Arthropoda	Insecta	Lepidoptera	Nymphalidae	Aglais	Aglais io	Nymphalis io (Linnaeus, 1758)	55.72243	13.2782	10	NA	85	5	1999	NA	NA	1999	5130677	4535827
1069	1809620836	1bec5de3-758c-4ed2-ab13-1597601ad07a	urn:uuid:693F3A88-9F42-4A9D-90B4-8BFDAE8C430C	Animalia	Arthropoda	Insecta	Lepidoptera	Nymphalidae	Aglais	Aglais io	Nymphalis io (Linnaeus, 1758)	59.8478	10.9097	100	NA	NA	NA	1985-08-30	30	8	1985	5130677	4535827
1070	3349460081	d8cd16ba-bb74-4420-821e-083f2bac17c2	MW501816	Animalia	Arthropoda	Insecta	Lepidoptera	Nymphalidae	Aglais	Aglais io	Nymphalis io (Linnaeus, 1758)	49.99	14.33	NA	NA	NA	NA	2006-07-15	15	7	2006	5130677	4535827
1071	3884585735	857bce66-f762-11e1-a439-00145eb45e9a	https://www.zobodat.at/belege.php?id=101806415	Animalia	Arthropoda	Insecta	Lepidoptera	Nymphalidae	Aglais	Aglais io	Nymphalis io (Linnaeus, 1758)	46.908333	11.052222	500	NA	2100	NA	2013-08-02	2	8	2013	5130677	4535827
1072	164199610	615a1d6c-f762-11e1-a439-00145eb45e9a	NA	Animalia	Arthropoda	Insecta	Lepidoptera	Nymphalidae	Aglais	Aglais io	Nymphalis io (Linnaeus, 1758)	47.994797	7.848749	NA	NA	NA	NA	2003-06-12	12	6	2003	5130677	4535827
1073	1064299777	84ede380-f762-11e1-a439-00145eb45e9a	RUBIN-SEMF.147461	Animalia	Arthropoda	Insecta	Lepidoptera	Nymphalidae	Aglais	Aglais io	Nymphalis io (Linnaeus, 1758)	55.72435	13.28363	10	NA	75	5	2004	NA	NA	2004	5130677	4535827
1074	3349273325	d8cd16ba-bb74-4420-821e-083f2bac17c2	MN141237	Animalia	Arthropoda	Insecta	Lepidoptera	Nymphalidae	Aglais	Aglais io	Nymphalis io (Linnaeus, 1758)	54.47	-2.41	NA	NA	NA	NA	2014-08-20	20	8	2014	5130677	4535827
1075	164199768	8a07352e-f762-11e1-a439-00145eb45e9a	NA	Animalia	Arthropoda	Insecta	Lepidoptera	Nymphalidae	Aglais	Aglais io	Nymphalis io (Linnaeus, 1758)	50.836823	12.917013	NA	NA	NA	NA	2007-06-12	12	6	2007	5130677	4535827
1076	3884513836	857bce66-f762-11e1-a439-00145eb45e9a	https://www.zobodat.at/belege.php?id=101803127	Animalia	Arthropoda	Insecta	Lepidoptera	Nymphalidae	Aglais	Aglais io	Nymphalis io (Linnaeus, 1758)	48.070833	14.794444	500	NA	320	NA	2009-04-15	15	4	2009	5130677	4535827
1077	2449315703	95d672e8-f762-11e1-a439-00145eb45e9a	NA	Animalia	Arthropoda	Insecta	Lepidoptera	Nymphalidae	Aglais	Aglais io	Nymphalis io (Linnaeus, 1758)	44.0925	7.10604	NA	NA	529	0	2010-07-07T00:00	7	7	2010	5130677	4535827
1078	3885911055	857bce66-f762-11e1-a439-00145eb45e9a	https://www.zobodat.at/belege.php?id=101807920	Animalia	Arthropoda	Insecta	Lepidoptera	Nymphalidae	Aglais	Aglais io	Nymphalis io (Linnaeus, 1758)	48.079444	14.824444	500	NA	320	NA	2015-03-20	20	3	2015	5130677	4535827
1079	1314708052	6c9e2fa7-3725-4a82-bc03-6c4c1fb2a410	10160-S652-1948	Animalia	Arthropoda	Insecta	Lepidoptera	Nymphalidae	Aglais	Aglais io	Nymphalis io (Linnaeus, 1758)	53.11	14.02	NA	0.01	NA	NA	2008-05-04	4	5	2008	5130677	4535827
1080	165149372	637e68d2-f762-11e1-a439-00145eb45e9a	NA	Animalia	Arthropoda	Insecta	Lepidoptera	Nymphalidae	Aglais	Aglais io	Nymphalis io (Linnaeus, 1758)	52.418949	13.755602	NA	NA	NA	NA	2008-06-12	12	6	2008	5130677	4535827
1081	3884587444	857bce66-f762-11e1-a439-00145eb45e9a	https://www.zobodat.at/belege.php?id=101804227	Animalia	Arthropoda	Insecta	Lepidoptera	Nymphalidae	Aglais	Aglais io	Nymphalis io (Linnaeus, 1758)	48.200001	15.166667	500	NA	NA	NA	2011-04-19	19	4	2011	5130677	4535827
1082	1809620838	1bec5de3-758c-4ed2-ab13-1597601ad07a	urn:uuid:39F95BD1-2F55-4C16-9685-F02285C9C52C	Animalia	Arthropoda	Insecta	Lepidoptera	Nymphalidae	Aglais	Aglais io	Nymphalis io (Linnaeus, 1758)	59.8478	10.9097	100	NA	NA	NA	1985-08-30	30	8	1985	5130677	4535827
1083	1848510038	346a9b13-5c96-4793-bcd7-d6614950e726	NA	Animalia	Arthropoda	Insecta	Lepidoptera	Nymphalidae	Aglais	Aglais io	Nymphalis io (Linnaeus, 1758)	59.36942	10.95568	50	NA	NA	NA	2013-08-13	13	8	2013	5130677	4535827
1084	1848510118	346a9b13-5c96-4793-bcd7-d6614950e726	NA	Animalia	Arthropoda	Insecta	Lepidoptera	Nymphalidae	Aglais	Aglais io	Nymphalis io (Linnaeus, 1758)	59.51674	10.26743	50	NA	NA	NA	2017-06-13	13	6	2017	5130677	4535827
1085	3885838933	857bce66-f762-11e1-a439-00145eb45e9a	https://www.zobodat.at/belege.php?id=101802638	Animalia	Arthropoda	Insecta	Lepidoptera	Nymphalidae	Aglais	Aglais io	Nymphalis io (Linnaeus, 1758)	48.116539	14.961457	500	NA	253	NA	2011-04-19	19	4	2011	5130677	4535827
1086	1287405547	d149c0a9-6912-4892-aff1-cf3e7b2aa82a	4302-A40320-56	Animalia	Arthropoda	Insecta	Lepidoptera	Nymphalidae	Aglais	Aglais io	Nymphalis io (Linnaeus, 1758)	48.42	9.48	NA	0.01	NA	NA	2008-05-03/2008-08-22	NA	NA	2008	5130677	4535827
1087	1848510104	346a9b13-5c96-4793-bcd7-d6614950e726	NA	Animalia	Arthropoda	Insecta	Lepidoptera	Nymphalidae	Aglais	Aglais io	Nymphalis io (Linnaeus, 1758)	59.37951	11.27038	50	NA	NA	NA	2011-07-28	28	7	2011	5130677	4535827
1088	1064287830	84ede380-f762-11e1-a439-00145eb45e9a	RUBIN-SEMF.135229	Animalia	Arthropoda	Insecta	Lepidoptera	Nymphalidae	Aglais	Aglais io	Nymphalis io (Linnaeus, 1758)	55.72243	13.2782	10	NA	85	5	2000	NA	NA	2000	5130677	4535827
1089	1848509878	346a9b13-5c96-4793-bcd7-d6614950e726	NA	Animalia	Arthropoda	Insecta	Lepidoptera	Nymphalidae	Aglais	Aglais io	Nymphalis io (Linnaeus, 1758)	59.66981	10.27784	50	NA	NA	NA	2015-08-12	12	8	2015	5130677	4535827
1090	3395664429	2ccf651c-2974-4ac5-807c-dd43cb7de973	M.Marush.413	Animalia	Arthropoda	Insecta	Lepidoptera	Nymphalidae	Aglais	Aglais io	Nymphalis io (Linnaeus, 1758)	44.832621	34.468574	NA	NA	NA	NA	2008-07	NA	7	2008	5130677	4535827
1091	2284414156	6c032b27-e4fe-4bc9-8f11-6b5f864910ce	urn:lsid:biosci.ohio-state.edu:osuc_occurrences:CMNHENT0118248	Animalia	Arthropoda	Insecta	Lepidoptera	Nymphalidae	Aglais	Aglais io	Nymphalis io (Linnaeus, 1758)	49.3597	2.8689	NA	NA	NA	NA	1951-07-21	21	7	1951	5130677	4535827
1092	1848510067	346a9b13-5c96-4793-bcd7-d6614950e726	NA	Animalia	Arthropoda	Insecta	Lepidoptera	Nymphalidae	Aglais	Aglais io	Nymphalis io (Linnaeus, 1758)	59.70386	11.25466	50	NA	NA	NA	2017-08-12	12	8	2017	5130677	4535827
1093	3884585687	857bce66-f762-11e1-a439-00145eb45e9a	https://www.zobodat.at/belege.php?id=101805713	Animalia	Arthropoda	Insecta	Lepidoptera	Nymphalidae	Aglais	Aglais io	Nymphalis io (Linnaeus, 1758)	48.079444	14.824444	500	NA	320	NA	2013-05-04	4	5	2013	5130677	4535827
1094	1064286893	84ede380-f762-11e1-a439-00145eb45e9a	RUBIN-SEMF.134327	Animalia	Arthropoda	Insecta	Lepidoptera	Nymphalidae	Aglais	Aglais io	Nymphalis io (Linnaeus, 1758)	55.72243	13.2782	10	NA	85	5	2000	NA	NA	2000	5130677	4535827
1095	1809621176	1bec5de3-758c-4ed2-ab13-1597601ad07a	urn:uuid:DC3BFF1F-C760-4811-A93B-70778D3460C2	Animalia	Arthropoda	Insecta	Lepidoptera	Nymphalidae	Aglais	Aglais io	Nymphalis io (Linnaeus, 1758)	59.8478	10.9097	100	NA	NA	NA	1985-08-30	30	8	1985	5130677	4535827
1096	1848510128	346a9b13-5c96-4793-bcd7-d6614950e726	NA	Animalia	Arthropoda	Insecta	Lepidoptera	Nymphalidae	Aglais	Aglais io	Nymphalis io (Linnaeus, 1758)	59.22713	11.27838	50	NA	NA	NA	2017-08-13	13	8	2017	5130677	4535827
1097	3884587578	857bce66-f762-11e1-a439-00145eb45e9a	https://www.zobodat.at/belege.php?id=101806225	Animalia	Arthropoda	Insecta	Lepidoptera	Nymphalidae	Aglais	Aglais io	Nymphalis io (Linnaeus, 1758)	47.990002	14.76	500	NA	606	106	2013-07-10	10	7	2013	5130677	4535827
1098	1848509080	346a9b13-5c96-4793-bcd7-d6614950e726	NA	Animalia	Arthropoda	Insecta	Lepidoptera	Nymphalidae	Aglais	Aglais io	Nymphalis io (Linnaeus, 1758)	59.22546	11.27649	50	NA	NA	NA	2012-05-20	20	5	2012	5130677	4535827
1099	164199751	61b59ff2-f762-11e1-a439-00145eb45e9a	NA	Animalia	Arthropoda	Insecta	Lepidoptera	Nymphalidae	Aglais	Aglais io	Nymphalis io (Linnaeus, 1758)	49.863128	8.656699	NA	NA	NA	NA	2007-06-12	12	6	2007	5130677	4535827
1100	1848509789	346a9b13-5c96-4793-bcd7-d6614950e726	NA	Animalia	Arthropoda	Insecta	Lepidoptera	Nymphalidae	Aglais	Aglais io	Nymphalis io (Linnaeus, 1758)	59.04545	10.99799	50	NA	NA	NA	2012-06-07	7	6	2012	5130677	4535827
1101	3885885014	857bce66-f762-11e1-a439-00145eb45e9a	https://www.zobodat.at/belege.php?id=101807943	Animalia	Arthropoda	Insecta	Lepidoptera	Nymphalidae	Aglais	Aglais io	Nymphalis io (Linnaeus, 1758)	48.223889	15.243056	500	NA	260	NA	2015-04-15	15	4	2015	5130677	4535827
1102	1848509766	346a9b13-5c96-4793-bcd7-d6614950e726	NA	Animalia	Arthropoda	Insecta	Lepidoptera	Nymphalidae	Aglais	Aglais io	Nymphalis io (Linnaeus, 1758)	58.25472	7.70594	50	NA	NA	NA	2014-07-30	30	7	2014	5130677	4535827
1103	3885848339	857bce66-f762-11e1-a439-00145eb45e9a	https://www.zobodat.at/belege.php?id=101806907	Animalia	Arthropoda	Insecta	Lepidoptera	Nymphalidae	Aglais	Aglais io	Nymphalis io (Linnaeus, 1758)	48.070833	14.794444	500	NA	320	NA	2014-04-01	1	4	2014	5130677	4535827
1104	164199626	898909e2-f762-11e1-a439-00145eb45e9a	NA	Animalia	Arthropoda	Insecta	Lepidoptera	Nymphalidae	Aglais	Aglais io	Nymphalis io (Linnaeus, 1758)	51.710018	10.528717	NA	NA	NA	NA	2003-06-12	12	6	2003	5130677	4535827
1105	1891832805	962f59bc-f762-11e1-a439-00145eb45e9a	DSS0043900009XN5	Animalia	Arthropoda	Insecta	Lepidoptera	Nymphalidae	Aglais	Aglais io	Nymphalis io (Linnaeus, 1758)	49.9245	5.86112	NA	NA	NA	NA	2009-07-21	21	7	2009	5130677	4535827
1106	3885890886	857bce66-f762-11e1-a439-00145eb45e9a	https://www.zobodat.at/belege.php?id=101807761	Animalia	Arthropoda	Insecta	Lepidoptera	Nymphalidae	Aglais	Aglais io	Nymphalis io (Linnaeus, 1758)	48.079444	14.824444	500	NA	320	NA	2014-08-06	6	8	2014	5130677	4535827
1107	412400359	7acc5972-f762-11e1-a439-00145eb45e9a	NA	Animalia	Arthropoda	Insecta	Lepidoptera	Nymphalidae	Aglais	Aglais io	Nymphalis io (Linnaeus, 1758)	50.427987	7.448473	NA	NA	NA	NA	2009-06-20	20	6	2009	5130677	4535827
1108	164199666	8a5d0576-f762-11e1-a439-00145eb45e9a	NA	Animalia	Arthropoda	Insecta	Lepidoptera	Nymphalidae	Aglais	Aglais io	Nymphalis io (Linnaeus, 1758)	50.998216	12.44981	NA	NA	NA	NA	2005-06-12	12	6	2005	5130677	4535827
1109	3885890720	857bce66-f762-11e1-a439-00145eb45e9a	https://www.zobodat.at/belege.php?id=101805646	Animalia	Arthropoda	Insecta	Lepidoptera	Nymphalidae	Aglais	Aglais io	Nymphalis io (Linnaeus, 1758)	48.079444	14.824444	500	NA	320	NA	2012-08-24	24	8	2012	5130677	4535827
1110	164199645	89b2276e-f762-11e1-a439-00145eb45e9a	NA	Animalia	Arthropoda	Insecta	Lepidoptera	Nymphalidae	Aglais	Aglais io	Nymphalis io (Linnaeus, 1758)	53.70343	9.636872	NA	NA	NA	NA	2004-06-12	12	6	2004	5130677	4535827
1111	3885839255	857bce66-f762-11e1-a439-00145eb45e9a	https://www.zobodat.at/belege.php?id=101806904	Animalia	Arthropoda	Insecta	Lepidoptera	Nymphalidae	Aglais	Aglais io	Nymphalis io (Linnaeus, 1758)	47.689999	13.67	500	NA	830	320	2014-03-30	30	3	2014	5130677	4535827
1112	910408797	95ed873a-f762-11e1-a439-00145eb45e9a	Lepid-16500-2	Animalia	Arthropoda	Insecta	Lepidoptera	Nymphalidae	Aglais	Aglais io	Nymphalis io (Linnaeus, 1758)	60.1757	24.9481	500	NA	NA	NA	1961-06-10	10	6	1961	5130677	4535827
1113	164199612	8a2ec59e-f762-11e1-a439-00145eb45e9a	NA	Animalia	Arthropoda	Insecta	Lepidoptera	Nymphalidae	Aglais	Aglais io	Nymphalis io (Linnaeus, 1758)	50.608312	7.428129	NA	NA	NA	NA	2003-06-12	12	6	2003	5130677	4535827
1114	3885838969	857bce66-f762-11e1-a439-00145eb45e9a	https://www.zobodat.at/belege.php?id=101803088	Animalia	Arthropoda	Insecta	Lepidoptera	Nymphalidae	Aglais	Aglais io	Nymphalis io (Linnaeus, 1758)	48.070833	14.794444	500	NA	320	NA	2009-04-05	5	4	2009	5130677	4535827
1115	1848509892	346a9b13-5c96-4793-bcd7-d6614950e726	NA	Animalia	Arthropoda	Insecta	Lepidoptera	Nymphalidae	Aglais	Aglais io	Nymphalis io (Linnaeus, 1758)	59.22731	11.2791	50	NA	NA	NA	2016-08-14	14	8	2016	5130677	4535827
1116	1314707689	6c9e2fa7-3725-4a82-bc03-6c4c1fb2a410	10160-S505-1659	Animalia	Arthropoda	Insecta	Lepidoptera	Nymphalidae	Aglais	Aglais io	Nymphalis io (Linnaeus, 1758)	53.11	13.99	NA	0.01	NA	NA	2008-07-16	16	7	2008	5130677	4535827
1117	3349915276	d8cd16ba-bb74-4420-821e-083f2bac17c2	HQ003946	Animalia	Arthropoda	Insecta	Lepidoptera	Nymphalidae	Aglais	Aglais io	Nymphalis io (Linnaeus, 1758)	45.36	25.5	NA	NA	NA	NA	2008-07-02	2	7	2008	5130677	4535827
1118	2449315760	95d672e8-f762-11e1-a439-00145eb45e9a	NA	Animalia	Arthropoda	Insecta	Lepidoptera	Nymphalidae	Aglais	Aglais io	Nymphalis io (Linnaeus, 1758)	44.1072	7.19163	NA	NA	2256	0	2010-07-10T00:00	10	7	2010	5130677	4535827
1119	910408744	95ed873a-f762-11e1-a439-00145eb45e9a	Lepid-16500-1	Animalia	Arthropoda	Insecta	Lepidoptera	Nymphalidae	Aglais	Aglais io	Nymphalis io (Linnaeus, 1758)	60.1757	24.9481	500	NA	NA	NA	1961-06-10	10	6	1961	5130677	4535827
1120	1891833668	962f59bc-f762-11e1-a439-00145eb45e9a	DSS0043900009XZR	Animalia	Arthropoda	Insecta	Lepidoptera	Nymphalidae	Aglais	Aglais io	Nymphalis io (Linnaeus, 1758)	50.0713	5.90667	NA	NA	NA	NA	2010-06-03	3	6	2010	5130677	4535827
1121	3885943672	857bce66-f762-11e1-a439-00145eb45e9a	https://www.zobodat.at/belege.php?id=101806898	Animalia	Arthropoda	Insecta	Lepidoptera	Nymphalidae	Aglais	Aglais io	Nymphalis io (Linnaeus, 1758)	48.394444	15.531111	500	NA	350	NA	2014-03-22	22	3	2014	5130677	4535827
1122	1064285108	84ede380-f762-11e1-a439-00145eb45e9a	RUBIN-SEMF.132517	Animalia	Arthropoda	Insecta	Lepidoptera	Nymphalidae	Aglais	Aglais io	Nymphalis io (Linnaeus, 1758)	55.72435	13.28363	10	NA	75	5	2000	NA	NA	2000	5130677	4535827
1123	1848509609	346a9b13-5c96-4793-bcd7-d6614950e726	NA	Animalia	Arthropoda	Insecta	Lepidoptera	Nymphalidae	Aglais	Aglais io	Nymphalis io (Linnaeus, 1758)	59.04592	10.99783	50	NA	NA	NA	2013-05-18	18	5	2013	5130677	4535827
1124	910408820	95ed873a-f762-11e1-a439-00145eb45e9a	Lepid-16500-66	Animalia	Arthropoda	Insecta	Lepidoptera	Nymphalidae	Aglais	Aglais io	Nymphalis io (Linnaeus, 1758)	61.6383	25.6481	707	NA	NA	NA	1997-06-05	5	6	1997	5130677	4535827
1125	164199578	8a0ca5cc-f762-11e1-a439-00145eb45e9a	NA	Animalia	Arthropoda	Insecta	Lepidoptera	Nymphalidae	Aglais	Aglais io	Nymphalis io (Linnaeus, 1758)	49.499259	11.739097	NA	NA	NA	NA	2002-06-12	12	6	2002	5130677	4535827
1126	991792598	e6c97f6e-e952-11e2-961f-00145eb45e9a	NA	Animalia	Arthropoda	Insecta	Lepidoptera	Nymphalidae	Aglais	Aglais io	Nymphalis io (Linnaeus, 1758)	48.726004	9.215842	50	NA	NA	NA	2014-07-06T13:40:22	6	7	2014	5130677	4535827
1127	3884549716	857bce66-f762-11e1-a439-00145eb45e9a	https://www.zobodat.at/belege.php?id=101805093	Animalia	Arthropoda	Insecta	Lepidoptera	Nymphalidae	Aglais	Aglais io	Nymphalis io (Linnaeus, 1758)	48.070833	14.794444	500	NA	320	NA	2011-09-16	16	9	2011	5130677	4535827
1128	164199754	622e4cae-f762-11e1-a439-00145eb45e9a	NA	Animalia	Arthropoda	Insecta	Lepidoptera	Nymphalidae	Aglais	Aglais io	Nymphalis io (Linnaeus, 1758)	48.499169	11.605921	NA	NA	NA	NA	2007-06-12	12	6	2007	5130677	4535827
1129	3346637903	d8cd16ba-bb74-4420-821e-083f2bac17c2	GU676242	Animalia	Arthropoda	Insecta	Lepidoptera	Nymphalidae	Aglais	Aglais io	Nymphalis io (Linnaeus, 1758)	40.93	-3.8	NA	NA	NA	NA	2008-07-10	10	7	2008	5130677	4535827
1130	2382943478	84ede380-f762-11e1-a439-00145eb45e9a	RUBIN-SEMF.233881	Animalia	Arthropoda	Insecta	Lepidoptera	Nymphalidae	Aglais	Aglais io	Nymphalis io (Linnaeus, 1758)	60.403195	25.751655	100	NA	18.5	6.5	2017	NA	NA	2017	5130677	4535827
1131	3395658514	2ccf651c-2974-4ac5-807c-dd43cb7de973	M.Marush.4069	Animalia	Arthropoda	Insecta	Lepidoptera	Nymphalidae	Aglais	Aglais io	Nymphalis io (Linnaeus, 1758)	44.801448	34.279489	NA	NA	NA	NA	2008-09	NA	9	2008	5130677	4535827
1132	164199636	89fd770a-f762-11e1-a439-00145eb45e9a	NA	Animalia	Arthropoda	Insecta	Lepidoptera	Nymphalidae	Aglais	Aglais io	Nymphalis io (Linnaeus, 1758)	47.241921	10.737997	NA	NA	NA	NA	2003-06-12	12	6	2003	5130677	4535827
1133	910408838	95ed873a-f762-11e1-a439-00145eb45e9a	Lepid-16500-37	Animalia	Arthropoda	Insecta	Lepidoptera	Nymphalidae	Aglais	Aglais io	Nymphalis io (Linnaeus, 1758)	61.9261	25.7116	707	NA	NA	NA	1993-08-27	27	8	1993	5130677	4535827
1134	164199643	8995784e-f762-11e1-a439-00145eb45e9a	NA	Animalia	Arthropoda	Insecta	Lepidoptera	Nymphalidae	Aglais	Aglais io	Nymphalis io (Linnaeus, 1758)	48.000146	7.718067	NA	NA	NA	NA	2004-06-12	12	6	2004	5130677	4535827
1135	1064285308	84ede380-f762-11e1-a439-00145eb45e9a	RUBIN-SEMF.132725	Animalia	Arthropoda	Insecta	Lepidoptera	Nymphalidae	Aglais	Aglais io	Nymphalis io (Linnaeus, 1758)	55.72243	13.2782	10	NA	85	5	2000	NA	NA	2000	5130677	4535827
1136	1064340265	84ede380-f762-11e1-a439-00145eb45e9a	RUBIN-SEMF.188096	Animalia	Arthropoda	Insecta	Lepidoptera	Nymphalidae	Aglais	Aglais io	Nymphalis io (Linnaeus, 1758)	61.156636	28.77799	100	NA	46	4	2010	NA	NA	2010	5130677	4535827
1137	1848510036	346a9b13-5c96-4793-bcd7-d6614950e726	NA	Animalia	Arthropoda	Insecta	Lepidoptera	Nymphalidae	Aglais	Aglais io	Nymphalis io (Linnaeus, 1758)	59.72782	11.87262	50	NA	NA	NA	2015-05-15	15	5	2015	5130677	4535827
1138	1315115454	97c2f1b2-42f5-45ca-9248-adb4b53fe491	12526-S526-1254	Animalia	Arthropoda	Insecta	Lepidoptera	Nymphalidae	Aglais	Aglais io	Nymphalis io (Linnaeus, 1758)	53.1	13.99	NA	0.01	NA	NA	2008-05-07/2008-08-17	NA	NA	2008	5130677	4535827
1139	841589161	e6c97f6e-e952-11e2-961f-00145eb45e9a	NA	Animalia	Arthropoda	Insecta	Lepidoptera	Nymphalidae	Aglais	Aglais io	Nymphalis io (Linnaeus, 1758)	61.487582	23.829238	700	NA	NA	NA	2011-11-27T21:34:21	27	11	2011	5130677	4535827
1140	3884549643	857bce66-f762-11e1-a439-00145eb45e9a	https://www.zobodat.at/belege.php?id=101804157	Animalia	Arthropoda	Insecta	Lepidoptera	Nymphalidae	Aglais	Aglais io	Nymphalis io (Linnaeus, 1758)	48.070833	14.794444	500	NA	320	NA	2011-03-29	29	3	2011	5130677	4535827
1141	3884549769	857bce66-f762-11e1-a439-00145eb45e9a	https://www.zobodat.at/belege.php?id=101805714	Animalia	Arthropoda	Insecta	Lepidoptera	Nymphalidae	Aglais	Aglais io	Nymphalis io (Linnaeus, 1758)	48.080002	14.81	500	NA	300	NA	2013-05-04	4	5	2013	5130677	4535827
1142	3885923569	857bce66-f762-11e1-a439-00145eb45e9a	https://www.zobodat.at/belege.php?id=101808871	Animalia	Arthropoda	Insecta	Lepidoptera	Nymphalidae	Aglais	Aglais io	Nymphalis io (Linnaeus, 1758)	48.580002	16.74	500	NA	309	9	2015-07-11	11	7	2015	5130677	4535827
1143	1315115422	97c2f1b2-42f5-45ca-9248-adb4b53fe491	12526-S1035-1183	Animalia	Arthropoda	Insecta	Lepidoptera	Nymphalidae	Aglais	Aglais io	Nymphalis io (Linnaeus, 1758)	52.99	13.84	NA	0.01	NA	NA	2008-05-07/2008-08-17	NA	NA	2008	5130677	4535827
1144	164199647	899d3214-f762-11e1-a439-00145eb45e9a	NA	Animalia	Arthropoda	Insecta	Lepidoptera	Nymphalidae	Aglais	Aglais io	Nymphalis io (Linnaeus, 1758)	52.521885	13.392642	NA	NA	NA	NA	2004-06-12	12	6	2004	5130677	4535827
1145	1275386531	b94fcfd1-f3a5-44bc-bc50-d3e5f80a733d	urn:catalog: DMSA:DMSA_ENTO_LEPIDOP:BUT 51686:51686	Animalia	Arthropoda	Insecta	Lepidoptera	Nymphalidae	Aglais	Aglais io	Nymphalis io (Linnaeus, 1758)	51.366667	-0.933333	NA	NA	NA	NA	1976-07-02	2	7	1976	5130677	4535827
1146	1064295497	84ede380-f762-11e1-a439-00145eb45e9a	RUBIN-SEMF.143085	Animalia	Arthropoda	Insecta	Lepidoptera	Nymphalidae	Aglais	Aglais io	Nymphalis io (Linnaeus, 1758)	55.72435	13.28363	10	NA	75	5	2003	NA	NA	2003	5130677	4535827
1147	3885888581	857bce66-f762-11e1-a439-00145eb45e9a	https://www.zobodat.at/belege.php?id=101804187	Animalia	Arthropoda	Insecta	Lepidoptera	Nymphalidae	Aglais	Aglais io	Nymphalis io (Linnaeus, 1758)	48.070833	14.794444	500	NA	320	NA	2011-04-10	10	4	2011	5130677	4535827
1148	3884555074	857bce66-f762-11e1-a439-00145eb45e9a	https://www.zobodat.at/belege.php?id=101803074	Animalia	Arthropoda	Insecta	Lepidoptera	Nymphalidae	Aglais	Aglais io	Nymphalis io (Linnaeus, 1758)	48.070833	14.794444	500	NA	320	NA	2008-09-09	9	9	2008	5130677	4535827
1149	3885835141	857bce66-f762-11e1-a439-00145eb45e9a	https://www.zobodat.at/belege.php?id=101803784	Animalia	Arthropoda	Insecta	Lepidoptera	Nymphalidae	Aglais	Aglais io	Nymphalis io (Linnaeus, 1758)	48.450001	14.866667	500	NA	NA	NA	2009-08-21	21	8	2009	5130677	4535827
1150	3351555500	d8cd16ba-bb74-4420-821e-083f2bac17c2	MN141464	Animalia	Arthropoda	Insecta	Lepidoptera	Nymphalidae	Aglais	Aglais io	Nymphalis io (Linnaeus, 1758)	39.43	8.5	NA	NA	NA	NA	2008-06-28	28	6	2008	5130677	4535827
1151	3351588507	d8cd16ba-bb74-4420-821e-083f2bac17c2	MN140673	Animalia	Arthropoda	Insecta	Lepidoptera	Nymphalidae	Aglais	Aglais io	Nymphalis io (Linnaeus, 1758)	46.18	7.42	NA	NA	NA	NA	2014-05-23	23	5	2014	5130677	4535827
1152	3351714395	d8cd16ba-bb74-4420-821e-083f2bac17c2	MN139820	Animalia	Arthropoda	Insecta	Lepidoptera	Nymphalidae	Aglais	Aglais io	Nymphalis io (Linnaeus, 1758)	42.43	9.2	NA	NA	NA	NA	2014-05-11	11	5	2014	5130677	4535827
1153	164199655	89a30d92-f762-11e1-a439-00145eb45e9a	NA	Animalia	Arthropoda	Insecta	Lepidoptera	Nymphalidae	Aglais	Aglais io	Nymphalis io (Linnaeus, 1758)	48.623953	10.240556	NA	NA	NA	NA	2004-06-12	12	6	2004	5130677	4535827
1154	3349322448	d8cd16ba-bb74-4420-821e-083f2bac17c2	MN140442	Animalia	Arthropoda	Insecta	Lepidoptera	Nymphalidae	Aglais	Aglais io	Nymphalis io (Linnaeus, 1758)	54.35	9.6	NA	NA	NA	NA	1999-06-12	12	6	1999	5130677	4535827
1155	1848509305	346a9b13-5c96-4793-bcd7-d6614950e726	NA	Animalia	Arthropoda	Insecta	Lepidoptera	Nymphalidae	Aglais	Aglais io	Nymphalis io (Linnaeus, 1758)	59.37951	11.27038	50	NA	NA	NA	2015-08-08	8	8	2015	5130677	4535827
1156	1305107989	84ede380-f762-11e1-a439-00145eb45e9a	RUBIN-SEMF.229870	Animalia	Arthropoda	Insecta	Lepidoptera	Nymphalidae	Aglais	Aglais io	Nymphalis io (Linnaeus, 1758)	62.67071	30.91799	100	NA	215	5	2016	NA	NA	2016	5130677	4535827
1157	1848510031	346a9b13-5c96-4793-bcd7-d6614950e726	NA	Animalia	Arthropoda	Insecta	Lepidoptera	Nymphalidae	Aglais	Aglais io	Nymphalis io (Linnaeus, 1758)	59.54663	11.57634	50	NA	NA	NA	2014-08-10	10	8	2014	5130677	4535827
1158	1848510137	346a9b13-5c96-4793-bcd7-d6614950e726	NA	Animalia	Arthropoda	Insecta	Lepidoptera	Nymphalidae	Aglais	Aglais io	Nymphalis io (Linnaeus, 1758)	58.69738	6.97516	50	NA	NA	NA	2017-08-14	14	8	2017	5130677	4535827
1159	1848509311	346a9b13-5c96-4793-bcd7-d6614950e726	NA	Animalia	Arthropoda	Insecta	Lepidoptera	Nymphalidae	Aglais	Aglais io	Nymphalis io (Linnaeus, 1758)	59.66794	10.28219	50	NA	NA	NA	2016-08-14	14	8	2016	5130677	4535827
1160	1848509094	346a9b13-5c96-4793-bcd7-d6614950e726	NA	Animalia	Arthropoda	Insecta	Lepidoptera	Nymphalidae	Aglais	Aglais io	Nymphalis io (Linnaeus, 1758)	59.53588	10.9471	50	NA	NA	NA	2016-07-30	30	7	2016	5130677	4535827
1161	1848509854	346a9b13-5c96-4793-bcd7-d6614950e726	NA	Animalia	Arthropoda	Insecta	Lepidoptera	Nymphalidae	Aglais	Aglais io	Nymphalis io (Linnaeus, 1758)	59.05126	11.00337	50	NA	NA	NA	2011-05-28	28	5	2011	5130677	4535827
1162	1848510048	346a9b13-5c96-4793-bcd7-d6614950e726	NA	Animalia	Arthropoda	Insecta	Lepidoptera	Nymphalidae	Aglais	Aglais io	Nymphalis io (Linnaeus, 1758)	59.53581	10.94428	50	NA	NA	NA	2011-08-03	3	8	2011	5130677	4535827
1163	3395663628	2ccf651c-2974-4ac5-807c-dd43cb7de973	M.Marush.882	Animalia	Arthropoda	Insecta	Lepidoptera	Nymphalidae	Aglais	Aglais io	Nymphalis io (Linnaeus, 1758)	44.933069	34.589257	NA	NA	NA	NA	2005-07	NA	7	2005	5130677	4535827
1164	3885852407	857bce66-f762-11e1-a439-00145eb45e9a	https://www.zobodat.at/belege.php?id=101809064	Animalia	Arthropoda	Insecta	Lepidoptera	Nymphalidae	Aglais	Aglais io	Nymphalis io (Linnaeus, 1758)	48.330002	15.65	500	NA	400	NA	2015-07-15	15	7	2015	5130677	4535827
1165	1809621456	1bec5de3-758c-4ed2-ab13-1597601ad07a	urn:uuid:6C44A770-9A20-4599-A24A-710BA704921A	Animalia	Arthropoda	Insecta	Lepidoptera	Nymphalidae	Aglais	Aglais io	Nymphalis io (Linnaeus, 1758)	59.3474	10.0374	100	NA	NA	NA	1997-08-06	6	8	1997	5130677	4535827
1166	1064353015	84ede380-f762-11e1-a439-00145eb45e9a	RUBIN-SEMF.200882	Animalia	Arthropoda	Insecta	Lepidoptera	Nymphalidae	Aglais	Aglais io	Nymphalis io (Linnaeus, 1758)	61.1632	32.4298	100	NA	15	5	2012	NA	NA	2012	5130677	4535827
1167	164199589	61cd45b2-f762-11e1-a439-00145eb45e9a	NA	Animalia	Arthropoda	Insecta	Lepidoptera	Nymphalidae	Aglais	Aglais io	Nymphalis io (Linnaeus, 1758)	50.13958	8.916499	NA	NA	NA	NA	2001-06-12	12	6	2001	5130677	4535827
1168	1275386469	b94fcfd1-f3a5-44bc-bc50-d3e5f80a733d	urn:catalog: DMSA:DMSA_ENTO_LEPIDOP:BUT 51684:51684	Animalia	Arthropoda	Insecta	Lepidoptera	Nymphalidae	Aglais	Aglais io	Nymphalis io (Linnaeus, 1758)	51.366667	-0.933333	NA	NA	NA	NA	1976-07-02	2	7	1976	5130677	4535827
1169	296567573	71b1298a-f762-11e1-a439-00145eb45e9a	NA	Animalia	Arthropoda	Insecta	Lepidoptera	Nymphalidae	Aglais	Aglais io	Nymphalis io (Linnaeus, 1758)	50.332203	11.128807	NA	NA	NA	NA	2009-06-17	17	6	2009	5130677	4535827
1170	164199586	897d23e8-f762-11e1-a439-00145eb45e9a	NA	Animalia	Arthropoda	Insecta	Lepidoptera	Nymphalidae	Aglais	Aglais io	Nymphalis io (Linnaeus, 1758)	50.420842	12.012738	NA	NA	NA	NA	2001-06-12	12	6	2001	5130677	4535827
1171	3885890995	857bce66-f762-11e1-a439-00145eb45e9a	https://www.zobodat.at/belege.php?id=101809255	Animalia	Arthropoda	Insecta	Lepidoptera	Nymphalidae	Aglais	Aglais io	Nymphalis io (Linnaeus, 1758)	48.446667	15.223611	500	NA	800	NA	2015-07-19	19	7	2015	5130677	4535827
1172	3885839161	857bce66-f762-11e1-a439-00145eb45e9a	https://www.zobodat.at/belege.php?id=101805662	Animalia	Arthropoda	Insecta	Lepidoptera	Nymphalidae	Aglais	Aglais io	Nymphalis io (Linnaeus, 1758)	47.965556	14.791667	500	NA	380	NA	2012-09-18	18	9	2012	5130677	4535827
1173	3885884853	857bce66-f762-11e1-a439-00145eb45e9a	https://www.zobodat.at/belege.php?id=101805648	Animalia	Arthropoda	Insecta	Lepidoptera	Nymphalidae	Aglais	Aglais io	Nymphalis io (Linnaeus, 1758)	48.070833	14.794444	500	NA	320	NA	2012-09-10	10	9	2012	5130677	4535827
1174	1848509326	346a9b13-5c96-4793-bcd7-d6614950e726	NA	Animalia	Arthropoda	Insecta	Lepidoptera	Nymphalidae	Aglais	Aglais io	Nymphalis io (Linnaeus, 1758)	59.37018	10.95461	50	NA	NA	NA	2017-05-06	6	5	2017	5130677	4535827
1175	1064337433	84ede380-f762-11e1-a439-00145eb45e9a	RUBIN-SEMF.185258	Animalia	Arthropoda	Insecta	Lepidoptera	Nymphalidae	Aglais	Aglais io	Nymphalis io (Linnaeus, 1758)	61.122773	28.8031	100	NA	46	4	2010-07-25T14:00/2010-08-01T19:00	NA	NA	2010	5130677	4535827
1176	1064343521	84ede380-f762-11e1-a439-00145eb45e9a	RUBIN-SEMF.191354	Animalia	Arthropoda	Insecta	Lepidoptera	Nymphalidae	Aglais	Aglais io	Nymphalis io (Linnaeus, 1758)	62.598129	29.742758	100	NA	80	1	2011	NA	NA	2011	5130677	4535827
1177	3885890584	857bce66-f762-11e1-a439-00145eb45e9a	https://www.zobodat.at/belege.php?id=101803576	Animalia	Arthropoda	Insecta	Lepidoptera	Nymphalidae	Aglais	Aglais io	Nymphalis io (Linnaeus, 1758)	48.299999	15.41	500	NA	210	NA	2009-07-26	26	7	2009	5130677	4535827
1178	1848509799	346a9b13-5c96-4793-bcd7-d6614950e726	NA	Animalia	Arthropoda	Insecta	Lepidoptera	Nymphalidae	Aglais	Aglais io	Nymphalis io (Linnaeus, 1758)	59.37951	11.27038	50	NA	NA	NA	2012-09-03	3	9	2012	5130677	4535827
1179	1064285057	84ede380-f762-11e1-a439-00145eb45e9a	RUBIN-SEMF.132462	Animalia	Arthropoda	Insecta	Lepidoptera	Nymphalidae	Aglais	Aglais io	Nymphalis io (Linnaeus, 1758)	55.72435	13.28363	10	NA	75	5	2000	NA	NA	2000	5130677	4535827
1180	3349273349	d8cd16ba-bb74-4420-821e-083f2bac17c2	MN142263	Animalia	Arthropoda	Insecta	Lepidoptera	Nymphalidae	Aglais	Aglais io	Nymphalis io (Linnaeus, 1758)	45.64	6.05	NA	NA	NA	NA	2011-08-13	13	8	2011	5130677	4535827
1181	1848509307	346a9b13-5c96-4793-bcd7-d6614950e726	NA	Animalia	Arthropoda	Insecta	Lepidoptera	Nymphalidae	Aglais	Aglais io	Nymphalis io (Linnaeus, 1758)	59.66879	10.27979	50	NA	NA	NA	2016-08-14	14	8	2016	5130677	4535827
1182	164199577	89754f1a-f762-11e1-a439-00145eb45e9a	NA	Animalia	Arthropoda	Insecta	Lepidoptera	Nymphalidae	Aglais	Aglais io	Nymphalis io (Linnaeus, 1758)	49.771509	11.052933	NA	NA	NA	NA	2001-06-12	12	6	2001	5130677	4535827
1183	1891833785	962f59bc-f762-11e1-a439-00145eb45e9a	DSS0043900009XO9	Animalia	Arthropoda	Insecta	Lepidoptera	Nymphalidae	Aglais	Aglais io	Nymphalis io (Linnaeus, 1758)	50.0512	5.98911	NA	NA	NA	NA	2010-06-07	7	6	2010	5130677	4535827
1184	3884587406	857bce66-f762-11e1-a439-00145eb45e9a	https://www.zobodat.at/belege.php?id=101803633	Animalia	Arthropoda	Insecta	Lepidoptera	Nymphalidae	Aglais	Aglais io	Nymphalis io (Linnaeus, 1758)	48.070833	14.794444	500	NA	320	NA	2009-08-02	2	8	2009	5130677	4535827
1185	296564522	7149e310-f762-11e1-a439-00145eb45e9a	NA	Animalia	Arthropoda	Insecta	Lepidoptera	Nymphalidae	Aglais	Aglais io	Nymphalis io (Linnaeus, 1758)	47.86057	11.988058	NA	NA	NA	NA	2009-07-16	16	7	2009	5130677	4535827
1186	1809620670	1bec5de3-758c-4ed2-ab13-1597601ad07a	urn:uuid:E31B4F9E-272A-41C7-8AA5-32CDDE8EF921	Animalia	Arthropoda	Insecta	Lepidoptera	Nymphalidae	Aglais	Aglais io	Nymphalis io (Linnaeus, 1758)	59.8478	10.9097	100	NA	NA	NA	1985-08-30	30	8	1985	5130677	4535827
1187	1315115672	97c2f1b2-42f5-45ca-9248-adb4b53fe491	12526-A33626-278	Animalia	Arthropoda	Insecta	Lepidoptera	Nymphalidae	Aglais	Aglais io	Nymphalis io (Linnaeus, 1758)	48.4	9.43	NA	0.01	NA	NA	2008-05-07/2008-08-17	NA	NA	2008	5130677	4535827
1188	165126559	636fde0c-f762-11e1-a439-00145eb45e9a	NA	Animalia	Arthropoda	Insecta	Lepidoptera	Nymphalidae	Aglais	Aglais io	Nymphalis io (Linnaeus, 1758)	48.190982	12.823963	NA	NA	NA	NA	2008-06-21	21	6	2008	5130677	4535827
1189	841589153	e6c97f6e-e952-11e2-961f-00145eb45e9a	NA	Animalia	Arthropoda	Insecta	Lepidoptera	Nymphalidae	Aglais	Aglais io	Nymphalis io (Linnaeus, 1758)	49.656696	11.116434	5	NA	NA	NA	2012-07-15T12:09:40	15	7	2012	5130677	4535827
1190	3884398615	857bce66-f762-11e1-a439-00145eb45e9a	https://www.zobodat.at/belege.php?id=101805204	Animalia	Arthropoda	Insecta	Lepidoptera	Nymphalidae	Aglais	Aglais io	Nymphalis io (Linnaeus, 1758)	48.079444	14.824444	500	NA	320	NA	2012-05-09	9	5	2012	5130677	4535827
1191	3885910849	857bce66-f762-11e1-a439-00145eb45e9a	https://www.zobodat.at/belege.php?id=101805175	Animalia	Arthropoda	Insecta	Lepidoptera	Nymphalidae	Aglais	Aglais io	Nymphalis io (Linnaeus, 1758)	48.079444	14.824444	500	NA	320	NA	2012-04-30	30	4	2012	5130677	4535827
1192	1839289158	e6c97f6e-e952-11e2-961f-00145eb45e9a	NA	Animalia	Arthropoda	Insecta	Lepidoptera	Nymphalidae	Aglais	Aglais io	Nymphalis io (Linnaeus, 1758)	47.956752	7.898922	9.97	NA	NA	NA	2018-04-23T20:21:12	23	4	2018	5130677	4535827
1193	1809620697	1bec5de3-758c-4ed2-ab13-1597601ad07a	urn:uuid:A128E68E-7B7E-46F8-83C4-AF6DA8DEA003	Animalia	Arthropoda	Insecta	Lepidoptera	Nymphalidae	Aglais	Aglais io	Nymphalis io (Linnaeus, 1758)	59.8478	10.9097	100	NA	NA	NA	1985-08-30	30	8	1985	5130677	4535827
1194	1064285218	84ede380-f762-11e1-a439-00145eb45e9a	RUBIN-SEMF.132648	Animalia	Arthropoda	Insecta	Lepidoptera	Nymphalidae	Aglais	Aglais io	Nymphalis io (Linnaeus, 1758)	55.72243	13.2782	10	NA	85	5	2000	NA	NA	2000	5130677	4535827
1195	3885888943	857bce66-f762-11e1-a439-00145eb45e9a	https://www.zobodat.at/belege.php?id=101809047	Animalia	Arthropoda	Insecta	Lepidoptera	Nymphalidae	Aglais	Aglais io	Nymphalis io (Linnaeus, 1758)	48.525	16.930833	500	NA	158	NA	2015-07-15	15	7	2015	5130677	4535827
1196	3885908354	857bce66-f762-11e1-a439-00145eb45e9a	https://www.zobodat.at/belege.php?id=101809892	Animalia	Arthropoda	Insecta	Lepidoptera	Nymphalidae	Aglais	Aglais io	Nymphalis io (Linnaeus, 1758)	48.070833	14.794444	500	NA	320	NA	2011-04-02	2	4	2011	5130677	4535827
1197	1223138164	84ede380-f762-11e1-a439-00145eb45e9a	RUBIN-SEMF.225234	Animalia	Arthropoda	Insecta	Lepidoptera	Nymphalidae	Aglais	Aglais io	Nymphalis io (Linnaeus, 1758)	60.403195	25.751655	100	NA	18.5	6.5	2015	NA	NA	2015	5130677	4535827
1198	1809621143	1bec5de3-758c-4ed2-ab13-1597601ad07a	urn:uuid:0D06696A-C42C-4749-80AC-3CDEAEE17F99	Animalia	Arthropoda	Insecta	Lepidoptera	Nymphalidae	Aglais	Aglais io	Nymphalis io (Linnaeus, 1758)	59.8478	10.9097	100	NA	NA	NA	1985-08-30	30	8	1985	5130677	4535827
1199	3885895224	857bce66-f762-11e1-a439-00145eb45e9a	https://www.zobodat.at/belege.php?id=101805797	Animalia	Arthropoda	Insecta	Lepidoptera	Nymphalidae	Aglais	Aglais io	Nymphalis io (Linnaeus, 1758)	48.070833	14.794444	500	NA	320	NA	2013-06-15	15	6	2013	5130677	4535827
1200	910408837	95ed873a-f762-11e1-a439-00145eb45e9a	Lepid-16500-21	Animalia	Arthropoda	Insecta	Lepidoptera	Nymphalidae	Aglais	Aglais io	Nymphalis io (Linnaeus, 1758)	60.1757	24.9481	500	NA	NA	NA	1961-08-09	9	8	1961	5130677	4535827
1201	1064281716	84ede380-f762-11e1-a439-00145eb45e9a	RUBIN-SEMF.129127	Animalia	Arthropoda	Insecta	Lepidoptera	Nymphalidae	Aglais	Aglais io	Nymphalis io (Linnaeus, 1758)	55.72462	13.28238	10	NA	75	5	1999	NA	NA	1999	5130677	4535827
1202	1848509345	346a9b13-5c96-4793-bcd7-d6614950e726	NA	Animalia	Arthropoda	Insecta	Lepidoptera	Nymphalidae	Aglais	Aglais io	Nymphalis io (Linnaeus, 1758)	59.21137	10.97007	50	NA	NA	NA	2015-08-12	12	8	2015	5130677	4535827
1203	3884555275	857bce66-f762-11e1-a439-00145eb45e9a	https://www.zobodat.at/belege.php?id=101806224	Animalia	Arthropoda	Insecta	Lepidoptera	Nymphalidae	Aglais	Aglais io	Nymphalis io (Linnaeus, 1758)	48.079444	14.824444	500	NA	320	NA	2013-07-10	10	7	2013	5130677	4535827
1204	3496343395	63966993-9ff6-47d8-b59b-152320fb5be6	884be8fb-9c87-41c2-b140-9486edb17804	Animalia	Arthropoda	Insecta	Lepidoptera	Nymphalidae	Aglais	Aglais io	Nymphalis io (Linnaeus, 1758)	42.71484	2.03711	NA	NA	NA	NA	2011-05-23	23	5	2011	5130677	4535827
1205	1064338676	84ede380-f762-11e1-a439-00145eb45e9a	RUBIN-SEMF.186523	Animalia	Arthropoda	Insecta	Lepidoptera	Nymphalidae	Aglais	Aglais io	Nymphalis io (Linnaeus, 1758)	61.122773	28.8031	100	NA	46	4	2010	NA	NA	2010	5130677	4535827
1206	910408852	95ed873a-f762-11e1-a439-00145eb45e9a	Lepid-16500-36	Animalia	Arthropoda	Insecta	Lepidoptera	Nymphalidae	Aglais	Aglais io	Nymphalis io (Linnaeus, 1758)	61.9261	25.7116	707	NA	NA	NA	1992-07-26	26	7	1992	5130677	4535827
1207	1809620805	1bec5de3-758c-4ed2-ab13-1597601ad07a	urn:uuid:6D9B457A-6A76-4D1F-9AF3-95EFBACA5C5B	Animalia	Arthropoda	Insecta	Lepidoptera	Nymphalidae	Aglais	Aglais io	Nymphalis io (Linnaeus, 1758)	59.8478	10.9097	100	NA	NA	NA	1985-08-30	30	8	1985	5130677	4535827
1208	1848509851	346a9b13-5c96-4793-bcd7-d6614950e726	NA	Animalia	Arthropoda	Insecta	Lepidoptera	Nymphalidae	Aglais	Aglais io	Nymphalis io (Linnaeus, 1758)	59.22599	11.27105	50	NA	NA	NA	2017-08-13	13	8	2017	5130677	4535827
1209	164199659	8a4f6e16-f762-11e1-a439-00145eb45e9a	NA	Animalia	Arthropoda	Insecta	Lepidoptera	Nymphalidae	Aglais	Aglais io	Nymphalis io (Linnaeus, 1758)	53.900513	11.453696	NA	NA	NA	NA	2004-06-12	12	6	2004	5130677	4535827
1210	1315116038	97c2f1b2-42f5-45ca-9248-adb4b53fe491	12526-A45122-553	Animalia	Arthropoda	Insecta	Lepidoptera	Nymphalidae	Aglais	Aglais io	Nymphalis io (Linnaeus, 1758)	48.42	9.51	NA	0.01	NA	NA	2008-05-07/2008-08-17	NA	NA	2008	5130677	4535827
1211	3885835215	857bce66-f762-11e1-a439-00145eb45e9a	https://www.zobodat.at/belege.php?id=101805089	Animalia	Arthropoda	Insecta	Lepidoptera	Nymphalidae	Aglais	Aglais io	Nymphalis io (Linnaeus, 1758)	47.57	14.45	500	NA	639	NA	2011-09-05	5	9	2011	5130677	4535827
1212	1315115835	97c2f1b2-42f5-45ca-9248-adb4b53fe491	12526-A41959-426	Animalia	Arthropoda	Insecta	Lepidoptera	Nymphalidae	Aglais	Aglais io	Nymphalis io (Linnaeus, 1758)	48.45	9.49	NA	0.01	NA	NA	2008-05-07/2008-08-17	NA	NA	2008	5130677	4535827
1213	3885911054	857bce66-f762-11e1-a439-00145eb45e9a	https://www.zobodat.at/belege.php?id=101807911	Animalia	Arthropoda	Insecta	Lepidoptera	Nymphalidae	Aglais	Aglais io	Nymphalis io (Linnaeus, 1758)	47.966667	14.766666	500	NA	360	NA	2014-10-30	30	10	2014	5130677	4535827
1214	1305107471	84ede380-f762-11e1-a439-00145eb45e9a	RUBIN-SEMF.229263	Animalia	Arthropoda	Insecta	Lepidoptera	Nymphalidae	Aglais	Aglais io	Nymphalis io (Linnaeus, 1758)	62.213881	30.605343	100	NA	65	0	2016	NA	NA	2016	5130677	4535827
1215	1848509784	346a9b13-5c96-4793-bcd7-d6614950e726	NA	Animalia	Arthropoda	Insecta	Lepidoptera	Nymphalidae	Aglais	Aglais io	Nymphalis io (Linnaeus, 1758)	59.66843	10.28194	50	NA	NA	NA	2016-08-14	14	8	2016	5130677	4535827
1216	164199629	61d5a220-f762-11e1-a439-00145eb45e9a	NA	Animalia	Arthropoda	Insecta	Lepidoptera	Nymphalidae	Aglais	Aglais io	Nymphalis io (Linnaeus, 1758)	51.841727	12.242925	NA	NA	NA	NA	2003-06-12	12	6	2003	5130677	4535827
1217	3349110208	d8cd16ba-bb74-4420-821e-083f2bac17c2	MN139695	Animalia	Arthropoda	Insecta	Lepidoptera	Nymphalidae	Aglais	Aglais io	Nymphalis io (Linnaeus, 1758)	48.69	1.92	NA	NA	NA	NA	2015-07-12	12	7	2015	5130677	4535827
1218	1315115298	97c2f1b2-42f5-45ca-9248-adb4b53fe491	12526-A13124-111	Animalia	Arthropoda	Insecta	Lepidoptera	Nymphalidae	Aglais	Aglais io	Nymphalis io (Linnaeus, 1758)	48.48	9.3	NA	0.01	NA	NA	2008-05-07/2008-08-17	NA	NA	2008	5130677	4535827
1219	172296174	9589146c-f762-11e1-a439-00145eb45e9a	NA	Animalia	Arthropoda	Insecta	Lepidoptera	Nymphalidae	Aglais	Aglais io	Nymphalis io (Linnaeus, 1758)	48.125367	16.250668	NA	NA	NA	NA	2007-06-02	2	6	2007	5130677	4535827
1220	3885839045	857bce66-f762-11e1-a439-00145eb45e9a	https://www.zobodat.at/belege.php?id=101804195	Animalia	Arthropoda	Insecta	Lepidoptera	Nymphalidae	Aglais	Aglais io	Nymphalis io (Linnaeus, 1758)	48.070833	14.794444	500	NA	320	NA	2011-04-16	16	4	2011	5130677	4535827
1221	1848510114	346a9b13-5c96-4793-bcd7-d6614950e726	NA	Animalia	Arthropoda	Insecta	Lepidoptera	Nymphalidae	Aglais	Aglais io	Nymphalis io (Linnaeus, 1758)	59.53583	10.94519	50	NA	NA	NA	2011-08-03	3	8	2011	5130677	4535827
1222	3351555537	d8cd16ba-bb74-4420-821e-083f2bac17c2	MN142913	Animalia	Arthropoda	Insecta	Lepidoptera	Nymphalidae	Aglais	Aglais io	Nymphalis io (Linnaeus, 1758)	46.46	13.67	NA	NA	NA	NA	2015-07-02	2	7	2015	5130677	4535827
1223	3884513980	857bce66-f762-11e1-a439-00145eb45e9a	https://www.zobodat.at/belege.php?id=101805521	Animalia	Arthropoda	Insecta	Lepidoptera	Nymphalidae	Aglais	Aglais io	Nymphalis io (Linnaeus, 1758)	48.079444	14.824444	500	NA	320	NA	2012-07-27	27	7	2012	5130677	4535827
1224	1848510028	346a9b13-5c96-4793-bcd7-d6614950e726	NA	Animalia	Arthropoda	Insecta	Lepidoptera	Nymphalidae	Aglais	Aglais io	Nymphalis io (Linnaeus, 1758)	59.04456	10.99836	50	NA	NA	NA	2014-05-28	28	5	2014	5130677	4535827
1225	3885941163	857bce66-f762-11e1-a439-00145eb45e9a	https://www.zobodat.at/belege.php?id=101805688	Animalia	Arthropoda	Insecta	Lepidoptera	Nymphalidae	Aglais	Aglais io	Nymphalis io (Linnaeus, 1758)	47.965556	14.791667	500	NA	380	NA	2013-04-09	9	4	2013	5130677	4535827
1226	1848509321	346a9b13-5c96-4793-bcd7-d6614950e726	NA	Animalia	Arthropoda	Insecta	Lepidoptera	Nymphalidae	Aglais	Aglais io	Nymphalis io (Linnaeus, 1758)	59.5365	10.94602	50	NA	NA	NA	2016-07-30	30	7	2016	5130677	4535827
1227	1809620686	1bec5de3-758c-4ed2-ab13-1597601ad07a	urn:uuid:C291F285-C5E6-49E8-AAAB-273FEE83CC36	Animalia	Arthropoda	Insecta	Lepidoptera	Nymphalidae	Aglais	Aglais io	Nymphalis io (Linnaeus, 1758)	59.8478	10.9097	100	NA	NA	NA	1985-08-30	30	8	1985	5130677	4535827
1228	1848509845	346a9b13-5c96-4793-bcd7-d6614950e726	NA	Animalia	Arthropoda	Insecta	Lepidoptera	Nymphalidae	Aglais	Aglais io	Nymphalis io (Linnaeus, 1758)	59.37916	11.27092	50	NA	NA	NA	2015-08-08	8	8	2015	5130677	4535827
1229	164199713	620fd832-f762-11e1-a439-00145eb45e9a	NA	Animalia	Arthropoda	Insecta	Lepidoptera	Nymphalidae	Aglais	Aglais io	Nymphalis io (Linnaeus, 1758)	49.361274	8.144066	NA	NA	NA	NA	2006-06-12	12	6	2006	5130677	4535827
1230	1848509765	346a9b13-5c96-4793-bcd7-d6614950e726	NA	Animalia	Arthropoda	Insecta	Lepidoptera	Nymphalidae	Aglais	Aglais io	Nymphalis io (Linnaeus, 1758)	59.67014	10.27744	50	NA	NA	NA	2016-05-09	9	5	2016	5130677	4535827
1231	1848509350	346a9b13-5c96-4793-bcd7-d6614950e726	NA	Animalia	Arthropoda	Insecta	Lepidoptera	Nymphalidae	Aglais	Aglais io	Nymphalis io (Linnaeus, 1758)	59.54669	11.23967	50	NA	NA	NA	2016-09-01	1	9	2016	5130677	4535827
1232	1064289810	84ede380-f762-11e1-a439-00145eb45e9a	RUBIN-SEMF.137327	Animalia	Arthropoda	Insecta	Lepidoptera	Nymphalidae	Aglais	Aglais io	Nymphalis io (Linnaeus, 1758)	55.72243	13.2782	10	NA	85	5	2001	NA	NA	2001	5130677	4535827
1233	3351650336	d8cd16ba-bb74-4420-821e-083f2bac17c2	MN142966	Animalia	Arthropoda	Insecta	Lepidoptera	Nymphalidae	Aglais	Aglais io	Nymphalis io (Linnaeus, 1758)	46.19	12.35	NA	NA	NA	NA	2013-07-15	15	7	2013	5130677	4535827
1234	3885888516	857bce66-f762-11e1-a439-00145eb45e9a	https://www.zobodat.at/belege.php?id=101803188	Animalia	Arthropoda	Insecta	Lepidoptera	Nymphalidae	Aglais	Aglais io	Nymphalis io (Linnaeus, 1758)	48.070833	14.794444	500	NA	320	NA	2009-05-02	2	5	2009	5130677	4535827
1235	1064367357	84ede380-f762-11e1-a439-00145eb45e9a	RUBIN-SEMF.215249	Animalia	Arthropoda	Insecta	Lepidoptera	Nymphalidae	Aglais	Aglais io	Nymphalis io (Linnaeus, 1758)	60.403195	25.751655	100	NA	18.5	6.5	2014	NA	NA	2014	5130677	4535827
1236	1848510109	346a9b13-5c96-4793-bcd7-d6614950e726	NA	Animalia	Arthropoda	Insecta	Lepidoptera	Nymphalidae	Aglais	Aglais io	Nymphalis io (Linnaeus, 1758)	59.66879	10.28029	50	NA	NA	NA	2011-07-29	29	7	2011	5130677	4535827
1237	164199693	89ece39a-f762-11e1-a439-00145eb45e9a	NA	Animalia	Arthropoda	Insecta	Lepidoptera	Nymphalidae	Aglais	Aglais io	Nymphalis io (Linnaeus, 1758)	53.241125	10.933922	NA	NA	NA	NA	2006-06-12	12	6	2006	5130677	4535827
1238	1891834250	962f59bc-f762-11e1-a439-00145eb45e9a	DSS0043900009Y0D	Animalia	Arthropoda	Insecta	Lepidoptera	Nymphalidae	Aglais	Aglais io	Nymphalis io (Linnaeus, 1758)	50.0713	5.90667	NA	NA	NA	NA	2009-07-21	21	7	2009	5130677	4535827
1239	910408792	95ed873a-f762-11e1-a439-00145eb45e9a	Lepid-16500-5	Animalia	Arthropoda	Insecta	Lepidoptera	Nymphalidae	Aglais	Aglais io	Nymphalis io (Linnaeus, 1758)	60.1757	24.9481	500	NA	NA	NA	1961-08-09	9	8	1961	5130677	4535827
1240	164199652	616584cc-f762-11e1-a439-00145eb45e9a	NA	Animalia	Arthropoda	Insecta	Lepidoptera	Nymphalidae	Aglais	Aglais io	Nymphalis io (Linnaeus, 1758)	54.330197	12.844421	NA	NA	NA	NA	2004-06-12	12	6	2004	5130677	4535827
1241	1848510046	346a9b13-5c96-4793-bcd7-d6614950e726	NA	Animalia	Arthropoda	Insecta	Lepidoptera	Nymphalidae	Aglais	Aglais io	Nymphalis io (Linnaeus, 1758)	59.38902	11.57766	50	NA	NA	NA	2015-06-07	7	6	2015	5130677	4535827
1242	3884585517	857bce66-f762-11e1-a439-00145eb45e9a	https://www.zobodat.at/belege.php?id=101803463	Animalia	Arthropoda	Insecta	Lepidoptera	Nymphalidae	Aglais	Aglais io	Nymphalis io (Linnaeus, 1758)	48.070833	14.794444	500	NA	320	NA	2009-06-29	29	6	2009	5130677	4535827
1243	1848509355	346a9b13-5c96-4793-bcd7-d6614950e726	NA	Animalia	Arthropoda	Insecta	Lepidoptera	Nymphalidae	Aglais	Aglais io	Nymphalis io (Linnaeus, 1758)	59.66879	10.28167	50	NA	NA	NA	2011-07-29	29	7	2011	5130677	4535827
1244	1833953492	8aa9a002-f762-11e1-a439-00145eb45e9a	NA	Animalia	Arthropoda	Insecta	Lepidoptera	Nymphalidae	Aglais	Aglais io	Nymphalis io (Linnaeus, 1758)	49.289317	8.70671	NA	NA	NA	NA	2007-06-12	12	6	2007	5130677	4535827
1245	1315115849	97c2f1b2-42f5-45ca-9248-adb4b53fe491	12526-A41172-408	Animalia	Arthropoda	Insecta	Lepidoptera	Nymphalidae	Aglais	Aglais io	Nymphalis io (Linnaeus, 1758)	48.47	9.49	NA	0.01	NA	NA	2008-05-07/2008-08-17	NA	NA	2008	5130677	4535827
1246	3885910693	857bce66-f762-11e1-a439-00145eb45e9a	https://www.zobodat.at/belege.php?id=101803087	Animalia	Arthropoda	Insecta	Lepidoptera	Nymphalidae	Aglais	Aglais io	Nymphalis io (Linnaeus, 1758)	48.070833	14.794444	500	NA	320	NA	2009-04-04	4	4	2009	5130677	4535827
1247	1064289869	84ede380-f762-11e1-a439-00145eb45e9a	RUBIN-SEMF.137384	Animalia	Arthropoda	Insecta	Lepidoptera	Nymphalidae	Aglais	Aglais io	Nymphalis io (Linnaeus, 1758)	55.72243	13.2782	10	NA	85	5	2001	NA	NA	2001	5130677	4535827
1248	3395663421	2ccf651c-2974-4ac5-807c-dd43cb7de973	M.Marush.3936	Animalia	Arthropoda	Insecta	Lepidoptera	Nymphalidae	Aglais	Aglais io	Nymphalis io (Linnaeus, 1758)	44.979188	34.598608	NA	NA	NA	NA	2008-07	NA	7	2008	5130677	4535827
1249	3885885084	857bce66-f762-11e1-a439-00145eb45e9a	https://www.zobodat.at/belege.php?id=101808906	Animalia	Arthropoda	Insecta	Lepidoptera	Nymphalidae	Aglais	Aglais io	Nymphalis io (Linnaeus, 1758)	48.440833	16.720833	500	NA	175	NA	2015-07-11	11	7	2015	5130677	4535827
1250	3884493685	857bce66-f762-11e1-a439-00145eb45e9a	https://www.zobodat.at/belege.php?id=101803531	Animalia	Arthropoda	Insecta	Lepidoptera	Nymphalidae	Aglais	Aglais io	Nymphalis io (Linnaeus, 1758)	47.759998	14.82	500	NA	810	NA	2009-07-16	16	7	2009	5130677	4535827
1251	1848509322	346a9b13-5c96-4793-bcd7-d6614950e726	NA	Animalia	Arthropoda	Insecta	Lepidoptera	Nymphalidae	Aglais	Aglais io	Nymphalis io (Linnaeus, 1758)	59.6695	10.27832	50	NA	NA	NA	2017-08-10	10	8	2017	5130677	4535827
1252	1064338761	84ede380-f762-11e1-a439-00145eb45e9a	RUBIN-SEMF.186608	Animalia	Arthropoda	Insecta	Lepidoptera	Nymphalidae	Aglais	Aglais io	Nymphalis io (Linnaeus, 1758)	61.122773	28.8031	100	NA	46	4	2010	NA	NA	2010	5130677	4535827
1253	3349287555	d8cd16ba-bb74-4420-821e-083f2bac17c2	MN139495	Animalia	Arthropoda	Insecta	Lepidoptera	Nymphalidae	Aglais	Aglais io	Nymphalis io (Linnaeus, 1758)	46.81	11.95	NA	NA	NA	NA	2002-08-14	14	8	2002	5130677	4535827
1254	1064337440	84ede380-f762-11e1-a439-00145eb45e9a	RUBIN-SEMF.185239	Animalia	Arthropoda	Insecta	Lepidoptera	Nymphalidae	Aglais	Aglais io	Nymphalis io (Linnaeus, 1758)	61.156636	28.77799	100	NA	46	4	2010-07-25T14:00/2010-08-01T19:00	NA	NA	2010	5130677	4535827
1255	1891834138	962f59bc-f762-11e1-a439-00145eb45e9a	DSS0043900009Y1M	Animalia	Arthropoda	Insecta	Lepidoptera	Nymphalidae	Aglais	Aglais io	Nymphalis io (Linnaeus, 1758)	50.0644	5.91158	NA	NA	NA	NA	2010-06-03	3	6	2010	5130677	4535827
1256	3349110294	d8cd16ba-bb74-4420-821e-083f2bac17c2	MN142835	Animalia	Arthropoda	Insecta	Lepidoptera	Nymphalidae	Aglais	Aglais io	Nymphalis io (Linnaeus, 1758)	47.18	11.94	NA	NA	NA	NA	2009-08-13	13	8	2009	5130677	4535827
1257	3885896855	857bce66-f762-11e1-a439-00145eb45e9a	https://www.zobodat.at/belege.php?id=101806866	Animalia	Arthropoda	Insecta	Lepidoptera	Nymphalidae	Aglais	Aglais io	Nymphalis io (Linnaeus, 1758)	48.446667	15.223611	500	NA	800	NA	2013-10-08	8	10	2013	5130677	4535827
1258	910408848	95ed873a-f762-11e1-a439-00145eb45e9a	Lepid-16500-62	Animalia	Arthropoda	Insecta	Lepidoptera	Nymphalidae	Aglais	Aglais io	Nymphalis io (Linnaeus, 1758)	61.6595	26.0436	707	NA	NA	NA	1991-08-25	25	8	1991	5130677	4535827
1259	1064292363	84ede380-f762-11e1-a439-00145eb45e9a	RUBIN-SEMF.139930	Animalia	Arthropoda	Insecta	Lepidoptera	Nymphalidae	Aglais	Aglais io	Nymphalis io (Linnaeus, 1758)	55.72243	13.2782	10	NA	85	5	2001	NA	NA	2001	5130677	4535827
1260	1064294391	84ede380-f762-11e1-a439-00145eb45e9a	RUBIN-SEMF.141996	Animalia	Arthropoda	Insecta	Lepidoptera	Nymphalidae	Aglais	Aglais io	Nymphalis io (Linnaeus, 1758)	55.72435	13.28363	10	NA	75	5	2002	NA	NA	2002	5130677	4535827
1261	3351866443	d8cd16ba-bb74-4420-821e-083f2bac17c2	MN143733	Animalia	Arthropoda	Insecta	Lepidoptera	Nymphalidae	Aglais	Aglais io	Nymphalis io (Linnaeus, 1758)	49.98	9.77	NA	NA	NA	NA	2014-07-19	19	7	2014	5130677	4535827
1262	3885884856	857bce66-f762-11e1-a439-00145eb45e9a	https://www.zobodat.at/belege.php?id=101805675	Animalia	Arthropoda	Insecta	Lepidoptera	Nymphalidae	Aglais	Aglais io	Nymphalis io (Linnaeus, 1758)	48.079444	14.824444	500	NA	320	NA	2012-09-28	28	9	2012	5130677	4535827
1263	164199724	8a05c9c8-f762-11e1-a439-00145eb45e9a	NA	Animalia	Arthropoda	Insecta	Lepidoptera	Nymphalidae	Aglais	Aglais io	Nymphalis io (Linnaeus, 1758)	53.641939	9.792295	NA	NA	NA	NA	2007-06-12	12	6	2007	5130677	4535827
1264	3885838991	857bce66-f762-11e1-a439-00145eb45e9a	https://www.zobodat.at/belege.php?id=101803484	Animalia	Arthropoda	Insecta	Lepidoptera	Nymphalidae	Aglais	Aglais io	Nymphalis io (Linnaeus, 1758)	47.759998	14.82	500	NA	810	NA	2009-07-07	7	7	2009	5130677	4535827
1265	3351748193	d8cd16ba-bb74-4420-821e-083f2bac17c2	MW500551	Animalia	Arthropoda	Insecta	Lepidoptera	Nymphalidae	Aglais	Aglais io	Nymphalis io (Linnaeus, 1758)	49.92	36.21	NA	NA	NA	NA	2015-06-12	12	6	2015	5130677	4535827
1266	3885910845	857bce66-f762-11e1-a439-00145eb45e9a	https://www.zobodat.at/belege.php?id=101805139	Animalia	Arthropoda	Insecta	Lepidoptera	Nymphalidae	Aglais	Aglais io	Nymphalis io (Linnaeus, 1758)	47.965556	14.791667	500	NA	380	NA	2012-03-21	21	3	2012	5130677	4535827
1267	164199755	8abbafea-f762-11e1-a439-00145eb45e9a	NA	Animalia	Arthropoda	Insecta	Lepidoptera	Nymphalidae	Aglais	Aglais io	Nymphalis io (Linnaeus, 1758)	50.442408	9.18975	NA	NA	NA	NA	2007-06-12	12	6	2007	5130677	4535827
1268	1305108068	84ede380-f762-11e1-a439-00145eb45e9a	RUBIN-SEMF.229873	Animalia	Arthropoda	Insecta	Lepidoptera	Nymphalidae	Aglais	Aglais io	Nymphalis io (Linnaeus, 1758)	62.213881	30.605343	100	NA	65	0	2016	NA	NA	2016	5130677	4535827
1269	296570557	715913c6-f762-11e1-a439-00145eb45e9a	NA	Animalia	Arthropoda	Insecta	Lepidoptera	Nymphalidae	Aglais	Aglais io	Nymphalis io (Linnaeus, 1758)	50.465208	7.222052	NA	NA	NA	NA	2009-05-16	16	5	2009	5130677	4535827
1270	3885884730	857bce66-f762-11e1-a439-00145eb45e9a	https://www.zobodat.at/belege.php?id=101802687	Animalia	Arthropoda	Insecta	Lepidoptera	Nymphalidae	Aglais	Aglais io	Nymphalis io (Linnaeus, 1758)	48.079444	14.824444	500	NA	320	NA	2015-04-09	9	4	2015	5130677	4535827
1271	2382947811	84ede380-f762-11e1-a439-00145eb45e9a	RUBIN-SEMF.236409	Animalia	Arthropoda	Insecta	Lepidoptera	Nymphalidae	Aglais	Aglais io	Nymphalis io (Linnaeus, 1758)	60.403195	25.751655	100	NA	18.5	6.5	2017	NA	NA	2017	5130677	4535827
1272	1848509770	346a9b13-5c96-4793-bcd7-d6614950e726	NA	Animalia	Arthropoda	Insecta	Lepidoptera	Nymphalidae	Aglais	Aglais io	Nymphalis io (Linnaeus, 1758)	59.3927	11.5858	50	NA	NA	NA	2013-08-17	17	8	2013	5130677	4535827
1273	1064357352	84ede380-f762-11e1-a439-00145eb45e9a	RUBIN-SEMF.205257	Animalia	Arthropoda	Insecta	Lepidoptera	Nymphalidae	Aglais	Aglais io	Nymphalis io (Linnaeus, 1758)	62.67071	30.91799	100	NA	215	5	2012	NA	NA	2012	5130677	4535827
1274	3884513955	857bce66-f762-11e1-a439-00145eb45e9a	https://www.zobodat.at/belege.php?id=101805134	Animalia	Arthropoda	Insecta	Lepidoptera	Nymphalidae	Aglais	Aglais io	Nymphalis io (Linnaeus, 1758)	48.079444	14.824444	500	NA	320	NA	2012-03-18	18	3	2012	5130677	4535827
1275	3885888950	857bce66-f762-11e1-a439-00145eb45e9a	https://www.zobodat.at/belege.php?id=101809128	Animalia	Arthropoda	Insecta	Lepidoptera	Nymphalidae	Aglais	Aglais io	Nymphalis io (Linnaeus, 1758)	48.580002	16.74	500	NA	309	9	2015-07-15	15	7	2015	5130677	4535827
1276	1275386499	b94fcfd1-f3a5-44bc-bc50-d3e5f80a733d	urn:catalog: DMSA:DMSA_ENTO_LEPIDOP:BUT 51678:51678	Animalia	Arthropoda	Insecta	Lepidoptera	Nymphalidae	Aglais	Aglais io	Nymphalis io (Linnaeus, 1758)	51.366667	-0.933333	NA	NA	NA	NA	1976-07-03	3	7	1976	5130677	4535827
1277	2382945677	84ede380-f762-11e1-a439-00145eb45e9a	RUBIN-SEMF.236131	Animalia	Arthropoda	Insecta	Lepidoptera	Nymphalidae	Aglais	Aglais io	Nymphalis io (Linnaeus, 1758)	60.403195	25.751655	100	NA	18.5	6.5	2017	NA	NA	2017	5130677	4535827
1278	3885911152	857bce66-f762-11e1-a439-00145eb45e9a	https://www.zobodat.at/belege.php?id=101809360	Animalia	Arthropoda	Insecta	Lepidoptera	Nymphalidae	Aglais	Aglais io	Nymphalis io (Linnaeus, 1758)	47.07	10.96	500	NA	1150	NA	2015-07-26	26	7	2015	5130677	4535827
1279	1848509056	346a9b13-5c96-4793-bcd7-d6614950e726	NA	Animalia	Arthropoda	Insecta	Lepidoptera	Nymphalidae	Aglais	Aglais io	Nymphalis io (Linnaeus, 1758)	59.70976	11.25181	50	NA	NA	NA	2016-07-28	28	7	2016	5130677	4535827
1280	1891833635	962f59bc-f762-11e1-a439-00145eb45e9a	DSS0043900009XO4	Animalia	Arthropoda	Insecta	Lepidoptera	Nymphalidae	Aglais	Aglais io	Nymphalis io (Linnaeus, 1758)	50.0512	5.98911	NA	NA	NA	NA	2009-05-20	20	5	2009	5130677	4535827
1281	1848509761	346a9b13-5c96-4793-bcd7-d6614950e726	NA	Animalia	Arthropoda	Insecta	Lepidoptera	Nymphalidae	Aglais	Aglais io	Nymphalis io (Linnaeus, 1758)	59.53583	10.94519	50	NA	NA	NA	2016-07-30	30	7	2016	5130677	4535827
1282	1064278125	84ede380-f762-11e1-a439-00145eb45e9a	RUBIN-SEMF.125504	Animalia	Arthropoda	Insecta	Lepidoptera	Nymphalidae	Aglais	Aglais io	Nymphalis io (Linnaeus, 1758)	55.681463	12.574647	10	NA	35	5	1998	NA	NA	1998	5130677	4535827
1283	1848510122	346a9b13-5c96-4793-bcd7-d6614950e726	NA	Animalia	Arthropoda	Insecta	Lepidoptera	Nymphalidae	Aglais	Aglais io	Nymphalis io (Linnaeus, 1758)	59.39475	11.58634	50	NA	NA	NA	2014-08-10	10	8	2014	5130677	4535827
1284	164199639	61d9d71e-f762-11e1-a439-00145eb45e9a	NA	Animalia	Arthropoda	Insecta	Lepidoptera	Nymphalidae	Aglais	Aglais io	Nymphalis io (Linnaeus, 1758)	49.865556	8.641549	NA	NA	NA	NA	2004-06-12	12	6	2004	5130677	4535827
1285	1064294511	84ede380-f762-11e1-a439-00145eb45e9a	RUBIN-SEMF.142130	Animalia	Arthropoda	Insecta	Lepidoptera	Nymphalidae	Aglais	Aglais io	Nymphalis io (Linnaeus, 1758)	55.72435	13.28363	10	NA	75	5	2002	NA	NA	2002	5130677	4535827
1286	3349807644	d8cd16ba-bb74-4420-821e-083f2bac17c2	GU669794	Animalia	Arthropoda	Insecta	Lepidoptera	Nymphalidae	Aglais	Aglais io	Nymphalis io (Linnaeus, 1758)	41.77	2.32	NA	NA	NA	NA	2008-08-02	2	8	2008	5130677	4535827
1287	1064291246	84ede380-f762-11e1-a439-00145eb45e9a	RUBIN-SEMF.138808	Animalia	Arthropoda	Insecta	Lepidoptera	Nymphalidae	Aglais	Aglais io	Nymphalis io (Linnaeus, 1758)	55.72243	13.2782	10	NA	85	5	2001	NA	NA	2001	5130677	4535827
1288	3885896781	857bce66-f762-11e1-a439-00145eb45e9a	https://www.zobodat.at/belege.php?id=101803995	Animalia	Arthropoda	Insecta	Lepidoptera	Nymphalidae	Aglais	Aglais io	Nymphalis io (Linnaeus, 1758)	48.070833	14.794444	500	NA	320	NA	2010-05-08	8	5	2010	5130677	4535827
1289	1848509836	346a9b13-5c96-4793-bcd7-d6614950e726	NA	Animalia	Arthropoda	Insecta	Lepidoptera	Nymphalidae	Aglais	Aglais io	Nymphalis io (Linnaeus, 1758)	58.2034	6.79154	50	NA	NA	NA	2016-08-11	11	8	2016	5130677	4535827
1290	164199594	8a19969c-f762-11e1-a439-00145eb45e9a	NA	Animalia	Arthropoda	Insecta	Lepidoptera	Nymphalidae	Aglais	Aglais io	Nymphalis io (Linnaeus, 1758)	50.937284	8.388774	NA	NA	NA	NA	2003-06-12	12	6	2003	5130677	4535827
1291	1064337719	84ede380-f762-11e1-a439-00145eb45e9a	RUBIN-SEMF.185547	Animalia	Arthropoda	Insecta	Lepidoptera	Nymphalidae	Aglais	Aglais io	Nymphalis io (Linnaeus, 1758)	61.149696	28.788805	100	NA	48.5	6.5	2010-07-25T14:00/2010-08-01T19:00	NA	NA	2010	5130677	4535827
1292	1848510005	346a9b13-5c96-4793-bcd7-d6614950e726	NA	Animalia	Arthropoda	Insecta	Lepidoptera	Nymphalidae	Aglais	Aglais io	Nymphalis io (Linnaeus, 1758)	59.37476	10.94919	50	NA	NA	NA	2014-08-02	2	8	2014	5130677	4535827
1293	165149376	6425e954-f762-11e1-a439-00145eb45e9a	NA	Animalia	Arthropoda	Insecta	Lepidoptera	Nymphalidae	Aglais	Aglais io	Nymphalis io (Linnaeus, 1758)	52.82639	10.69007	NA	NA	NA	NA	2008-06-12	12	6	2008	5130677	4535827
1294	1848510121	346a9b13-5c96-4793-bcd7-d6614950e726	NA	Animalia	Arthropoda	Insecta	Lepidoptera	Nymphalidae	Aglais	Aglais io	Nymphalis io (Linnaeus, 1758)	59.21593	10.97617	50	NA	NA	NA	2011-06-03	3	6	2011	5130677	4535827
1295	1848509795	346a9b13-5c96-4793-bcd7-d6614950e726	NA	Animalia	Arthropoda	Insecta	Lepidoptera	Nymphalidae	Aglais	Aglais io	Nymphalis io (Linnaeus, 1758)	59.72791	11.87302	50	NA	NA	NA	2014-07-15	15	7	2014	5130677	4535827
1296	164199670	89b2276e-f762-11e1-a439-00145eb45e9a	NA	Animalia	Arthropoda	Insecta	Lepidoptera	Nymphalidae	Aglais	Aglais io	Nymphalis io (Linnaeus, 1758)	53.706545	9.636539	NA	NA	NA	NA	2005-06-12	12	6	2005	5130677	4535827
1297	3884555080	857bce66-f762-11e1-a439-00145eb45e9a	https://www.zobodat.at/belege.php?id=101803146	Animalia	Arthropoda	Insecta	Lepidoptera	Nymphalidae	Aglais	Aglais io	Nymphalis io (Linnaeus, 1758)	47.009998	15.95	500	NA	429	53	2009-04-21	21	4	2009	5130677	4535827
1298	1315115195	97c2f1b2-42f5-45ca-9248-adb4b53fe491	12526-S999-101	Animalia	Arthropoda	Insecta	Lepidoptera	Nymphalidae	Aglais	Aglais io	Nymphalis io (Linnaeus, 1758)	53.1	13.97	NA	0.01	NA	NA	2008-05-07/2008-08-17	NA	NA	2008	5130677	4535827
1299	3351555440	d8cd16ba-bb74-4420-821e-083f2bac17c2	MN138783	Animalia	Arthropoda	Insecta	Lepidoptera	Nymphalidae	Aglais	Aglais io	Nymphalis io (Linnaeus, 1758)	42.03	9.03	NA	NA	NA	NA	2012-06-16	16	6	2012	5130677	4535827
1300	1848510097	346a9b13-5c96-4793-bcd7-d6614950e726	NA	Animalia	Arthropoda	Insecta	Lepidoptera	Nymphalidae	Aglais	Aglais io	Nymphalis io (Linnaeus, 1758)	59.66758	10.2826	50	NA	NA	NA	2011-07-29	29	7	2011	5130677	4535827
1301	1848510020	346a9b13-5c96-4793-bcd7-d6614950e726	NA	Animalia	Arthropoda	Insecta	Lepidoptera	Nymphalidae	Aglais	Aglais io	Nymphalis io (Linnaeus, 1758)	58.20469	6.79409	50	NA	NA	NA	2017-08-01	1	8	2017	5130677	4535827
1302	1064289667	84ede380-f762-11e1-a439-00145eb45e9a	RUBIN-SEMF.137189	Animalia	Arthropoda	Insecta	Lepidoptera	Nymphalidae	Aglais	Aglais io	Nymphalis io (Linnaeus, 1758)	55.72243	13.2782	10	NA	85	5	2001	NA	NA	2001	5130677	4535827
1303	3885857080	857bce66-f762-11e1-a439-00145eb45e9a	https://www.zobodat.at/belege.php?id=101807756	Animalia	Arthropoda	Insecta	Lepidoptera	Nymphalidae	Aglais	Aglais io	Nymphalis io (Linnaeus, 1758)	48.079444	14.824444	500	NA	320	NA	2014-08-02	2	8	2014	5130677	4535827
1304	1064291083	84ede380-f762-11e1-a439-00145eb45e9a	RUBIN-SEMF.138640	Animalia	Arthropoda	Insecta	Lepidoptera	Nymphalidae	Aglais	Aglais io	Nymphalis io (Linnaeus, 1758)	55.72243	13.2782	10	NA	85	5	2001	NA	NA	2001	5130677	4535827
1305	910408881	95ed873a-f762-11e1-a439-00145eb45e9a	Lepid-16500-61	Animalia	Arthropoda	Insecta	Lepidoptera	Nymphalidae	Aglais	Aglais io	Nymphalis io (Linnaeus, 1758)	61.6595	26.0436	707	NA	NA	NA	1997-08-10	10	8	1997	5130677	4535827
1306	1848509352	346a9b13-5c96-4793-bcd7-d6614950e726	NA	Animalia	Arthropoda	Insecta	Lepidoptera	Nymphalidae	Aglais	Aglais io	Nymphalis io (Linnaeus, 1758)	59.51564	10.26739	50	NA	NA	NA	2016-05-09	9	5	2016	5130677	4535827
1307	1848509346	346a9b13-5c96-4793-bcd7-d6614950e726	NA	Animalia	Arthropoda	Insecta	Lepidoptera	Nymphalidae	Aglais	Aglais io	Nymphalis io (Linnaeus, 1758)	59.53008	10.94425	50	NA	NA	NA	2017-07-31	31	7	2017	5130677	4535827
1308	3349156697	d8cd16ba-bb74-4420-821e-083f2bac17c2	MK186079	Animalia	Arthropoda	Insecta	Lepidoptera	Nymphalidae	Aglais	Aglais io	Nymphalis io (Linnaeus, 1758)	46.19	7.37	NA	NA	NA	NA	2013-04-07	7	4	2013	5130677	4535827
1309	164199669	8a5e6484-f762-11e1-a439-00145eb45e9a	NA	Animalia	Arthropoda	Insecta	Lepidoptera	Nymphalidae	Aglais	Aglais io	Nymphalis io (Linnaeus, 1758)	51.628169	7.634994	NA	NA	NA	NA	2005-06-12	12	6	2005	5130677	4535827
1310	3885857161	857bce66-f762-11e1-a439-00145eb45e9a	https://www.zobodat.at/belege.php?id=101808935	Animalia	Arthropoda	Insecta	Lepidoptera	Nymphalidae	Aglais	Aglais io	Nymphalis io (Linnaeus, 1758)	48.070833	14.794444	500	NA	320	NA	2015-07-12	12	7	2015	5130677	4535827
1311	1315115441	97c2f1b2-42f5-45ca-9248-adb4b53fe491	12526-S1044-1216	Animalia	Arthropoda	Insecta	Lepidoptera	Nymphalidae	Aglais	Aglais io	Nymphalis io (Linnaeus, 1758)	53.12	13.68	NA	0.01	NA	NA	2008-05-07/2008-08-17	NA	NA	2008	5130677	4535827
1312	1891834110	962f59bc-f762-11e1-a439-00145eb45e9a	DSS0043900009XVS	Animalia	Arthropoda	Insecta	Lepidoptera	Nymphalidae	Aglais	Aglais io	Nymphalis io (Linnaeus, 1758)	50.0834	5.89889	NA	NA	NA	NA	2010-06-16	16	6	2010	5130677	4535827
1313	3885941283	857bce66-f762-11e1-a439-00145eb45e9a	https://www.zobodat.at/belege.php?id=101808946	Animalia	Arthropoda	Insecta	Lepidoptera	Nymphalidae	Aglais	Aglais io	Nymphalis io (Linnaeus, 1758)	48.079444	14.824444	500	NA	320	NA	2015-07-14	14	7	2015	5130677	4535827
1314	1064285074	84ede380-f762-11e1-a439-00145eb45e9a	RUBIN-SEMF.132502	Animalia	Arthropoda	Insecta	Lepidoptera	Nymphalidae	Aglais	Aglais io	Nymphalis io (Linnaeus, 1758)	55.72435	13.28363	10	NA	75	5	2000	NA	NA	2000	5130677	4535827
1315	1064289738	84ede380-f762-11e1-a439-00145eb45e9a	RUBIN-SEMF.137255	Animalia	Arthropoda	Insecta	Lepidoptera	Nymphalidae	Aglais	Aglais io	Nymphalis io (Linnaeus, 1758)	55.72243	13.2782	10	NA	85	5	2001	NA	NA	2001	5130677	4535827
1316	164199773	62355f44-f762-11e1-a439-00145eb45e9a	NA	Animalia	Arthropoda	Insecta	Lepidoptera	Nymphalidae	Aglais	Aglais io	Nymphalis io (Linnaeus, 1758)	54.10781	13.058029	NA	NA	NA	NA	2001-06-12	12	6	2001	5130677	4535827
1317	3885910759	857bce66-f762-11e1-a439-00145eb45e9a	https://www.zobodat.at/belege.php?id=101803924	Animalia	Arthropoda	Insecta	Lepidoptera	Nymphalidae	Aglais	Aglais io	Nymphalis io (Linnaeus, 1758)	47.965556	14.791667	500	NA	380	NA	2010-04-20	20	4	2010	5130677	4535827
1318	164199746	6225b5f8-f762-11e1-a439-00145eb45e9a	NA	Animalia	Arthropoda	Insecta	Lepidoptera	Nymphalidae	Aglais	Aglais io	Nymphalis io (Linnaeus, 1758)	50.307343	8.567927	NA	NA	NA	NA	2007-06-12	12	6	2007	5130677	4535827
1319	3885895283	857bce66-f762-11e1-a439-00145eb45e9a	https://www.zobodat.at/belege.php?id=101808299	Animalia	Arthropoda	Insecta	Lepidoptera	Nymphalidae	Aglais	Aglais io	Nymphalis io (Linnaeus, 1758)	47.965278	15.266667	500	NA	650	NA	2015-06-10	10	6	2015	5130677	4535827
1320	3885941290	857bce66-f762-11e1-a439-00145eb45e9a	https://www.zobodat.at/belege.php?id=101809189	Animalia	Arthropoda	Insecta	Lepidoptera	Nymphalidae	Aglais	Aglais io	Nymphalis io (Linnaeus, 1758)	48.330002	16.049999	500	NA	180	NA	2010-04-04	4	4	2010	5130677	4535827
1321	1064295673	84ede380-f762-11e1-a439-00145eb45e9a	RUBIN-SEMF.143303	Animalia	Arthropoda	Insecta	Lepidoptera	Nymphalidae	Aglais	Aglais io	Nymphalis io (Linnaeus, 1758)	55.72435	13.28363	10	NA	75	5	2003	NA	NA	2003	5130677	4535827
1322	3885857065	857bce66-f762-11e1-a439-00145eb45e9a	https://www.zobodat.at/belege.php?id=101807558	Animalia	Arthropoda	Insecta	Lepidoptera	Nymphalidae	Aglais	Aglais io	Nymphalis io (Linnaeus, 1758)	48.446667	15.223611	500	NA	800	NA	2014-07-17	17	7	2014	5130677	4535827
1323	675059833	3538370e-448f-4214-a1d4-49687d4cae17	urn:catalog:RMZ:Lep:1518-2	Animalia	Arthropoda	Insecta	Lepidoptera	Nymphalidae	Aglais	Aglais io	Nymphalis io (Linnaeus, 1758)	60.946548	10.679816	707	NA	0	0	1972-09-03	3	9	1972	5130677	4535827
1324	1064284987	84ede380-f762-11e1-a439-00145eb45e9a	RUBIN-SEMF.132389	Animalia	Arthropoda	Insecta	Lepidoptera	Nymphalidae	Aglais	Aglais io	Nymphalis io (Linnaeus, 1758)	55.72435	13.28363	10	NA	75	5	2000	NA	NA	2000	5130677	4535827
1325	1223137455	84ede380-f762-11e1-a439-00145eb45e9a	RUBIN-SEMF.224541	Animalia	Arthropoda	Insecta	Lepidoptera	Nymphalidae	Aglais	Aglais io	Nymphalis io (Linnaeus, 1758)	62.598129	29.742758	100	NA	80	1	2015	NA	NA	2015	5130677	4535827
1326	1848509742	346a9b13-5c96-4793-bcd7-d6614950e726	NA	Animalia	Arthropoda	Insecta	Lepidoptera	Nymphalidae	Aglais	Aglais io	Nymphalis io (Linnaeus, 1758)	59.38871	11.57509	50	NA	NA	NA	2016-08-26	26	8	2016	5130677	4535827
1327	3885890709	857bce66-f762-11e1-a439-00145eb45e9a	https://www.zobodat.at/belege.php?id=101805529	Animalia	Arthropoda	Insecta	Lepidoptera	Nymphalidae	Aglais	Aglais io	Nymphalis io (Linnaeus, 1758)	47.639999	14.93	500	NA	784	NA	2012-07-28	28	7	2012	5130677	4535827
1328	1848509778	346a9b13-5c96-4793-bcd7-d6614950e726	NA	Animalia	Arthropoda	Insecta	Lepidoptera	Nymphalidae	Aglais	Aglais io	Nymphalis io (Linnaeus, 1758)	59.53588	10.9471	50	NA	NA	NA	2011-08-03	3	8	2011	5130677	4535827
1329	1809621026	1bec5de3-758c-4ed2-ab13-1597601ad07a	urn:uuid:B962C3B7-A3D0-4A93-BBC8-30757C400622	Animalia	Arthropoda	Insecta	Lepidoptera	Nymphalidae	Aglais	Aglais io	Nymphalis io (Linnaeus, 1758)	59.8478	10.9097	100	NA	NA	NA	1985-08-30	30	8	1985	5130677	4535827
1330	1064295495	84ede380-f762-11e1-a439-00145eb45e9a	RUBIN-SEMF.143118	Animalia	Arthropoda	Insecta	Lepidoptera	Nymphalidae	Aglais	Aglais io	Nymphalis io (Linnaeus, 1758)	55.72435	13.28363	10	NA	75	5	2003	NA	NA	2003	5130677	4535827
1331	3885852330	857bce66-f762-11e1-a439-00145eb45e9a	https://www.zobodat.at/belege.php?id=101807912	Animalia	Arthropoda	Insecta	Lepidoptera	Nymphalidae	Aglais	Aglais io	Nymphalis io (Linnaeus, 1758)	48.079444	14.824444	500	NA	320	NA	2014-11-01	1	11	2014	5130677	4535827
1332	1848509347	346a9b13-5c96-4793-bcd7-d6614950e726	NA	Animalia	Arthropoda	Insecta	Lepidoptera	Nymphalidae	Aglais	Aglais io	Nymphalis io (Linnaeus, 1758)	59.53075	10.94362	50	NA	NA	NA	2015-08-14	14	8	2015	5130677	4535827
1333	172296181	959a8f80-f762-11e1-a439-00145eb45e9a	NA	Animalia	Arthropoda	Insecta	Lepidoptera	Nymphalidae	Aglais	Aglais io	Nymphalis io (Linnaeus, 1758)	49.946829	8.31841	NA	NA	NA	NA	2008-06-14	14	6	2008	5130677	4535827
1334	164199698	6194e7b2-f762-11e1-a439-00145eb45e9a	NA	Animalia	Arthropoda	Insecta	Lepidoptera	Nymphalidae	Aglais	Aglais io	Nymphalis io (Linnaeus, 1758)	50.54196	12.869099	NA	NA	NA	NA	2006-06-12	12	6	2006	5130677	4535827
1335	1275386484	b94fcfd1-f3a5-44bc-bc50-d3e5f80a733d	urn:catalog: DMSA:DMSA_ENTO_LEPIDOP:BUT 51687:51687	Animalia	Arthropoda	Insecta	Lepidoptera	Nymphalidae	Aglais	Aglais io	Nymphalis io (Linnaeus, 1758)	51.366667	-0.933333	NA	NA	NA	NA	1976-07-03	3	7	1976	5130677	4535827
1336	1848509779	346a9b13-5c96-4793-bcd7-d6614950e726	NA	Animalia	Arthropoda	Insecta	Lepidoptera	Nymphalidae	Aglais	Aglais io	Nymphalis io (Linnaeus, 1758)	59.05404	11.00154	50	NA	NA	NA	2013-05-18	18	5	2013	5130677	4535827
1337	1305104514	84ede380-f762-11e1-a439-00145eb45e9a	RUBIN-SEMF.227098	Animalia	Arthropoda	Insecta	Lepidoptera	Nymphalidae	Aglais	Aglais io	Nymphalis io (Linnaeus, 1758)	60.403195	25.751655	100	NA	18.5	6.5	2016	NA	NA	2016	5130677	4535827
1338	1064282427	84ede380-f762-11e1-a439-00145eb45e9a	RUBIN-SEMF.129810	Animalia	Arthropoda	Insecta	Lepidoptera	Nymphalidae	Aglais	Aglais io	Nymphalis io (Linnaeus, 1758)	55.72243	13.2782	10	NA	85	5	1999	NA	NA	1999	5130677	4535827
1339	3885848355	857bce66-f762-11e1-a439-00145eb45e9a	https://www.zobodat.at/belege.php?id=101807195	Animalia	Arthropoda	Insecta	Lepidoptera	Nymphalidae	Aglais	Aglais io	Nymphalis io (Linnaeus, 1758)	48.079444	14.824444	500	NA	320	NA	2014-05-10	10	5	2014	5130677	4535827
1340	164199719	62882bb6-f762-11e1-a439-00145eb45e9a	NA	Animalia	Arthropoda	Insecta	Lepidoptera	Nymphalidae	Aglais	Aglais io	Nymphalis io (Linnaeus, 1758)	49.459081	7.744821	NA	NA	NA	NA	2006-06-12	12	6	2006	5130677	4535827
1341	1848509320	346a9b13-5c96-4793-bcd7-d6614950e726	NA	Animalia	Arthropoda	Insecta	Lepidoptera	Nymphalidae	Aglais	Aglais io	Nymphalis io (Linnaeus, 1758)	59.71168	11.24694	50	NA	NA	NA	2016-07-28	28	7	2016	5130677	4535827
1342	1223138173	84ede380-f762-11e1-a439-00145eb45e9a	RUBIN-SEMF.225230	Animalia	Arthropoda	Insecta	Lepidoptera	Nymphalidae	Aglais	Aglais io	Nymphalis io (Linnaeus, 1758)	60.403195	25.751655	100	NA	18.5	6.5	2015	NA	NA	2015	5130677	4535827
1343	164199726	61a8ffc2-f762-11e1-a439-00145eb45e9a	NA	Animalia	Arthropoda	Insecta	Lepidoptera	Nymphalidae	Aglais	Aglais io	Nymphalis io (Linnaeus, 1758)	50.001927	8.260852	NA	NA	NA	NA	2007-06-12	12	6	2007	5130677	4535827
1344	1891834418	962f59bc-f762-11e1-a439-00145eb45e9a	DSS0043900009XZ7	Animalia	Arthropoda	Insecta	Lepidoptera	Nymphalidae	Aglais	Aglais io	Nymphalis io (Linnaeus, 1758)	50.0713	5.90667	NA	NA	NA	NA	2010-06-16	16	6	2010	5130677	4535827
1345	3346642894	d8cd16ba-bb74-4420-821e-083f2bac17c2	GU672940	Animalia	Arthropoda	Insecta	Lepidoptera	Nymphalidae	Aglais	Aglais io	Nymphalis io (Linnaeus, 1758)	58.73	-94.11	NA	NA	NA	NA	2008-07-14	14	7	2008	5130677	4535827
1346	49780901	84ede380-f762-11e1-a439-00145eb45e9a	RUBIN-SEMF.2488	Animalia	Arthropoda	Insecta	Lepidoptera	Nymphalidae	Aglais	Aglais io	Nymphalis io (Linnaeus, 1758)	55.681463	12.574647	10	NA	35	5	1998	NA	NA	1998	5130677	4535827
1347	1848509898	346a9b13-5c96-4793-bcd7-d6614950e726	NA	Animalia	Arthropoda	Insecta	Lepidoptera	Nymphalidae	Aglais	Aglais io	Nymphalis io (Linnaeus, 1758)	59.53368	10.942	50	NA	NA	NA	2011-08-03	3	8	2011	5130677	4535827
1348	3349814804	d8cd16ba-bb74-4420-821e-083f2bac17c2	GU669795	Animalia	Arthropoda	Insecta	Lepidoptera	Nymphalidae	Aglais	Aglais io	Nymphalis io (Linnaeus, 1758)	42.17	2.36	NA	NA	NA	NA	2008-08-04	4	8	2008	5130677	4535827
1349	164199739	62ea62d6-f762-11e1-a439-00145eb45e9a	NA	Animalia	Arthropoda	Insecta	Lepidoptera	Nymphalidae	Aglais	Aglais io	Nymphalis io (Linnaeus, 1758)	50.826216	6.881475	NA	NA	NA	NA	2007-06-08	8	6	2007	5130677	4535827
1350	1064291518	84ede380-f762-11e1-a439-00145eb45e9a	RUBIN-SEMF.139078	Animalia	Arthropoda	Insecta	Lepidoptera	Nymphalidae	Aglais	Aglais io	Nymphalis io (Linnaeus, 1758)	55.52425	12.92513	100	NA	1	NA	2001	NA	NA	2001	5130677	4535827
1351	1275386505	b94fcfd1-f3a5-44bc-bc50-d3e5f80a733d	urn:catalog: DMSA:DMSA_ENTO_LEPIDOP:BUT 51679:51679	Animalia	Arthropoda	Insecta	Lepidoptera	Nymphalidae	Aglais	Aglais io	Nymphalis io (Linnaeus, 1758)	51.366667	-0.933333	NA	NA	NA	NA	1976-07-04	4	7	1976	5130677	4535827
1352	165140114	638b97dc-f762-11e1-a439-00145eb45e9a	NA	Animalia	Arthropoda	Insecta	Lepidoptera	Nymphalidae	Aglais	Aglais io	Nymphalis io (Linnaeus, 1758)	48.629959	12.747145	NA	NA	NA	NA	2008-06-07	7	6	2008	5130677	4535827
1353	3884555189	857bce66-f762-11e1-a439-00145eb45e9a	https://www.zobodat.at/belege.php?id=101804622	Animalia	Arthropoda	Insecta	Lepidoptera	Nymphalidae	Aglais	Aglais io	Nymphalis io (Linnaeus, 1758)	48.079444	14.824444	500	NA	320	NA	2011-07-07	7	7	2011	5130677	4535827
1354	1315917704	ce416850-8934-11dc-9962-b8a03c50a862	Ugent:UGMD:4509	Animalia	Arthropoda	Insecta	Lepidoptera	Nymphalidae	Aglais	Aglais io	Nymphalis io (Linnaeus, 1758)	51.20367	4.34148	NA	NA	NA	NA	1937-08-05	5	8	1937	5130677	4535827
1355	3884493657	857bce66-f762-11e1-a439-00145eb45e9a	https://www.zobodat.at/belege.php?id=101803153	Animalia	Arthropoda	Insecta	Lepidoptera	Nymphalidae	Aglais	Aglais io	Nymphalis io (Linnaeus, 1758)	48.070833	14.794444	500	NA	320	NA	2009-04-26	26	4	2009	5130677	4535827
1356	3349143777	d8cd16ba-bb74-4420-821e-083f2bac17c2	MN142886	Animalia	Arthropoda	Insecta	Lepidoptera	Nymphalidae	Aglais	Aglais io	Nymphalis io (Linnaeus, 1758)	46.91	11.39	NA	NA	NA	NA	2015-07-22	22	7	2015	5130677	4535827
1357	1848510019	346a9b13-5c96-4793-bcd7-d6614950e726	NA	Animalia	Arthropoda	Insecta	Lepidoptera	Nymphalidae	Aglais	Aglais io	Nymphalis io (Linnaeus, 1758)	58.20512	6.79449	50	NA	NA	NA	2014-05-16	16	5	2014	5130677	4535827
1358	3395662872	2ccf651c-2974-4ac5-807c-dd43cb7de973	M.Marush.2864	Animalia	Arthropoda	Insecta	Lepidoptera	Nymphalidae	Aglais	Aglais io	Nymphalis io (Linnaeus, 1758)	44.835417	34.232901	NA	NA	NA	NA	2013-06	NA	6	2013	5130677	4535827
1359	1848509832	346a9b13-5c96-4793-bcd7-d6614950e726	NA	Animalia	Arthropoda	Insecta	Lepidoptera	Nymphalidae	Aglais	Aglais io	Nymphalis io (Linnaeus, 1758)	59.09609	5.62723	50	NA	NA	NA	2014-08-06	6	8	2014	5130677	4535827
1360	3351736285	d8cd16ba-bb74-4420-821e-083f2bac17c2	MW499561	Animalia	Arthropoda	Insecta	Lepidoptera	Nymphalidae	Aglais	Aglais io	Nymphalis io (Linnaeus, 1758)	52.15	21.2	NA	NA	NA	NA	2014-08-04	4	8	2014	5130677	4535827
1361	164199585	61522f58-f762-11e1-a439-00145eb45e9a	NA	Animalia	Arthropoda	Insecta	Lepidoptera	Nymphalidae	Aglais	Aglais io	Nymphalis io (Linnaeus, 1758)	52.625216	13.201767	NA	NA	NA	NA	2002-06-12	12	6	2002	5130677	4535827
1362	1275386651	b94fcfd1-f3a5-44bc-bc50-d3e5f80a733d	urn:catalog: DMSA:DMSA_ENTO_LEPIDOP:BUT 51674:51674	Animalia	Arthropoda	Insecta	Lepidoptera	Nymphalidae	Aglais	Aglais io	Nymphalis io (Linnaeus, 1758)	51.991	1.069	NA	NA	NA	NA	1952-07-13	13	7	1952	5130677	4535827
1363	1315115513	97c2f1b2-42f5-45ca-9248-adb4b53fe491	12526-S706-14	Animalia	Arthropoda	Insecta	Lepidoptera	Nymphalidae	Aglais	Aglais io	Nymphalis io (Linnaeus, 1758)	53.12	14	NA	0.01	NA	NA	2008-05-07/2008-08-17	NA	NA	2008	5130677	4535827
1364	3885839020	857bce66-f762-11e1-a439-00145eb45e9a	https://www.zobodat.at/belege.php?id=101803808	Animalia	Arthropoda	Insecta	Lepidoptera	Nymphalidae	Aglais	Aglais io	Nymphalis io (Linnaeus, 1758)	47.965556	14.791667	500	NA	380	NA	2009-08-27	27	8	2009	5130677	4535827
1365	1223137484	84ede380-f762-11e1-a439-00145eb45e9a	RUBIN-SEMF.224570	Animalia	Arthropoda	Insecta	Lepidoptera	Nymphalidae	Aglais	Aglais io	Nymphalis io (Linnaeus, 1758)	62.598129	29.742758	100	NA	80	1	2015	NA	NA	2015	5130677	4535827
1366	3496353132	63966993-9ff6-47d8-b59b-152320fb5be6	ea16e85c-ae64-49cb-b2df-4b46fa800a31	Animalia	Arthropoda	Insecta	Lepidoptera	Nymphalidae	Aglais	Aglais io	Nymphalis io (Linnaeus, 1758)	42.99443	1.14183	NA	NA	NA	NA	2011-10-11	11	10	2011	5130677	4535827
1367	1064289709	84ede380-f762-11e1-a439-00145eb45e9a	RUBIN-SEMF.137245	Animalia	Arthropoda	Insecta	Lepidoptera	Nymphalidae	Aglais	Aglais io	Nymphalis io (Linnaeus, 1758)	55.72243	13.2782	10	NA	85	5	2001	NA	NA	2001	5130677	4535827
1368	3884493750	857bce66-f762-11e1-a439-00145eb45e9a	https://www.zobodat.at/belege.php?id=101805106	Animalia	Arthropoda	Insecta	Lepidoptera	Nymphalidae	Aglais	Aglais io	Nymphalis io (Linnaeus, 1758)	48.079444	14.824444	500	NA	320	NA	2011-09-30	30	9	2011	5130677	4535827
1369	1848509351	346a9b13-5c96-4793-bcd7-d6614950e726	NA	Animalia	Arthropoda	Insecta	Lepidoptera	Nymphalidae	Aglais	Aglais io	Nymphalis io (Linnaeus, 1758)	59.09475	5.63075	50	NA	NA	NA	2014-08-06	6	8	2014	5130677	4535827
1370	1848509312	346a9b13-5c96-4793-bcd7-d6614950e726	NA	Animalia	Arthropoda	Insecta	Lepidoptera	Nymphalidae	Aglais	Aglais io	Nymphalis io (Linnaeus, 1758)	59.54624	11.24346	50	NA	NA	NA	2017-08-28	28	8	2017	5130677	4535827
1371	1848509871	346a9b13-5c96-4793-bcd7-d6614950e726	NA	Animalia	Arthropoda	Insecta	Lepidoptera	Nymphalidae	Aglais	Aglais io	Nymphalis io (Linnaeus, 1758)	59.50967	10.26775	50	NA	NA	NA	2017-05-21	21	5	2017	5130677	4535827
1372	1848509340	346a9b13-5c96-4793-bcd7-d6614950e726	NA	Animalia	Arthropoda	Insecta	Lepidoptera	Nymphalidae	Aglais	Aglais io	Nymphalis io (Linnaeus, 1758)	59.71069	11.26759	50	NA	NA	NA	2013-08-20	20	8	2013	5130677	4535827
1373	1848509369	346a9b13-5c96-4793-bcd7-d6614950e726	NA	Animalia	Arthropoda	Insecta	Lepidoptera	Nymphalidae	Aglais	Aglais io	Nymphalis io (Linnaeus, 1758)	59.53581	10.94428	50	NA	NA	NA	2016-07-30	30	7	2016	5130677	4535827
1374	3885835257	857bce66-f762-11e1-a439-00145eb45e9a	https://www.zobodat.at/belege.php?id=101805782	Animalia	Arthropoda	Insecta	Lepidoptera	Nymphalidae	Aglais	Aglais io	Nymphalis io (Linnaeus, 1758)	48.070833	14.794444	500	NA	320	NA	2013-06-09	9	6	2013	5130677	4535827
1375	164199592	61ce64ba-f762-11e1-a439-00145eb45e9a	NA	Animalia	Arthropoda	Insecta	Lepidoptera	Nymphalidae	Aglais	Aglais io	Nymphalis io (Linnaeus, 1758)	49.791182	9.951099	NA	NA	NA	NA	2003-06-12	12	6	2003	5130677	4535827
1376	296696243	713d9d94-f762-11e1-a439-00145eb45e9a	NA	Animalia	Arthropoda	Insecta	Lepidoptera	Nymphalidae	Aglais	Aglais io	Nymphalis io (Linnaeus, 1758)	50.511243	6.947393	NA	NA	NA	NA	2009-06-13	13	6	2009	5130677	4535827
1377	1848509310	346a9b13-5c96-4793-bcd7-d6614950e726	NA	Animalia	Arthropoda	Insecta	Lepidoptera	Nymphalidae	Aglais	Aglais io	Nymphalis io (Linnaeus, 1758)	59.37896	11.27147	50	NA	NA	NA	2012-09-03	3	9	2012	5130677	4535827
1378	237860482	71b87690-f762-11e1-a439-00145eb45e9a	NA	Animalia	Arthropoda	Insecta	Lepidoptera	Nymphalidae	Aglais	Aglais io	Nymphalis io (Linnaeus, 1758)	50.305952	8.604355	NA	NA	NA	NA	2009-06-13	13	6	2009	5130677	4535827
1379	3395662870	2ccf651c-2974-4ac5-807c-dd43cb7de973	M.Marush.2861	Animalia	Arthropoda	Insecta	Lepidoptera	Nymphalidae	Aglais	Aglais io	Nymphalis io (Linnaeus, 1758)	44.835417	34.232901	NA	NA	NA	NA	2008-04	NA	4	2008	5130677	4535827
1380	3885885151	857bce66-f762-11e1-a439-00145eb45e9a	https://www.zobodat.at/belege.php?id=101809761	Animalia	Arthropoda	Insecta	Lepidoptera	Nymphalidae	Aglais	Aglais io	Nymphalis io (Linnaeus, 1758)	48.079444	14.824444	500	NA	320	NA	2015-09-19	19	9	2015	5130677	4535827
1381	675065938	3538370e-448f-4214-a1d4-49687d4cae17	urn:catalog:RMZ:Lep:5023-8	Animalia	Arthropoda	Insecta	Lepidoptera	Nymphalidae	Aglais	Aglais io	Nymphalis io (Linnaeus, 1758)	59.6608	10.792586	707	NA	0	0	1989-08-02	2	8	1989	5130677	4535827
1382	1315116297	97c2f1b2-42f5-45ca-9248-adb4b53fe491	12526-S980-83	Animalia	Arthropoda	Insecta	Lepidoptera	Nymphalidae	Aglais	Aglais io	Nymphalis io (Linnaeus, 1758)	53.1	13.62	NA	0.01	NA	NA	2008-05-07/2008-08-17	NA	NA	2008	5130677	4535827
1383	49795905	84ede380-f762-11e1-a439-00145eb45e9a	RUBIN-SEMF.6499	Animalia	Arthropoda	Insecta	Lepidoptera	Nymphalidae	Aglais	Aglais io	Nymphalis io (Linnaeus, 1758)	55.72243	13.2782	10	NA	85	5	2001	NA	NA	2001	5130677	4535827
1384	165149381	6421e37c-f762-11e1-a439-00145eb45e9a	NA	Animalia	Arthropoda	Insecta	Lepidoptera	Nymphalidae	Aglais	Aglais io	Nymphalis io (Linnaeus, 1758)	50.853859	6.995974	NA	NA	NA	NA	2008-06-14	14	6	2008	5130677	4535827
1385	1809620690	1bec5de3-758c-4ed2-ab13-1597601ad07a	urn:uuid:9C9BB396-F902-49D4-8983-1B0F9FD97EB8	Animalia	Arthropoda	Insecta	Lepidoptera	Nymphalidae	Aglais	Aglais io	Nymphalis io (Linnaeus, 1758)	59.8478	10.9097	100	NA	NA	NA	1985-08-30	30	8	1985	5130677	4535827
1386	1064296994	84ede380-f762-11e1-a439-00145eb45e9a	RUBIN-SEMF.144603	Animalia	Arthropoda	Insecta	Lepidoptera	Nymphalidae	Aglais	Aglais io	Nymphalis io (Linnaeus, 1758)	55.72435	13.28363	10	NA	75	5	2003	NA	NA	2003	5130677	4535827
1387	1275386459	b94fcfd1-f3a5-44bc-bc50-d3e5f80a733d	urn:catalog: DMSA:DMSA_ENTO_LEPIDOP:BUT 51682:51682	Animalia	Arthropoda	Insecta	Lepidoptera	Nymphalidae	Aglais	Aglais io	Nymphalis io (Linnaeus, 1758)	51.366667	-0.933333	NA	NA	NA	NA	1976-07-04	4	7	1976	5130677	4535827
1388	164199601	89fa9d64-f762-11e1-a439-00145eb45e9a	NA	Animalia	Arthropoda	Insecta	Lepidoptera	Nymphalidae	Aglais	Aglais io	Nymphalis io (Linnaeus, 1758)	54.573389	9.513853	NA	NA	NA	NA	2003-06-12	12	6	2003	5130677	4535827
1389	3885941768	857bce66-f762-11e1-a439-00145eb45e9a	https://www.zobodat.at/belege.php?id=101807895	Animalia	Arthropoda	Insecta	Lepidoptera	Nymphalidae	Aglais	Aglais io	Nymphalis io (Linnaeus, 1758)	48.079444	14.824444	500	NA	320	NA	2014-09-09	9	9	2014	5130677	4535827
1390	1848509338	346a9b13-5c96-4793-bcd7-d6614950e726	NA	Animalia	Arthropoda	Insecta	Lepidoptera	Nymphalidae	Aglais	Aglais io	Nymphalis io (Linnaeus, 1758)	59.66794	10.28219	50	NA	NA	NA	2011-07-29	29	7	2011	5130677	4535827
1391	3885885108	857bce66-f762-11e1-a439-00145eb45e9a	https://www.zobodat.at/belege.php?id=101809293	Animalia	Arthropoda	Insecta	Lepidoptera	Nymphalidae	Aglais	Aglais io	Nymphalis io (Linnaeus, 1758)	46.84	11.03	500	NA	2326.5	326.5	2015-07-23	23	7	2015	5130677	4535827
1392	1315917677	ce416850-8934-11dc-9962-b8a03c50a862	Ugent:UGMD:4510	Animalia	Arthropoda	Insecta	Lepidoptera	Nymphalidae	Aglais	Aglais io	Nymphalis io (Linnaeus, 1758)	51.189262	4.738571	NA	NA	NA	NA	1963-07-22	22	7	1963	5130677	4535827
1393	3885910288	857bce66-f762-11e1-a439-00145eb45e9a	https://www.zobodat.at/belege.php?id=101803597	Animalia	Arthropoda	Insecta	Lepidoptera	Nymphalidae	Aglais	Aglais io	Nymphalis io (Linnaeus, 1758)	48.070833	14.794444	500	NA	320	NA	2009-07-31	31	7	2009	5130677	4535827
1394	3884549628	857bce66-f762-11e1-a439-00145eb45e9a	https://www.zobodat.at/belege.php?id=101803860	Animalia	Arthropoda	Insecta	Lepidoptera	Nymphalidae	Aglais	Aglais io	Nymphalis io (Linnaeus, 1758)	48.070833	14.794444	500	NA	320	NA	2009-09-22	22	9	2009	5130677	4535827
1395	1848509331	346a9b13-5c96-4793-bcd7-d6614950e726	NA	Animalia	Arthropoda	Insecta	Lepidoptera	Nymphalidae	Aglais	Aglais io	Nymphalis io (Linnaeus, 1758)	59.66893	10.28089	50	NA	NA	NA	2011-07-29	29	7	2011	5130677	4535827
1396	3885839008	857bce66-f762-11e1-a439-00145eb45e9a	https://www.zobodat.at/belege.php?id=101803682	Animalia	Arthropoda	Insecta	Lepidoptera	Nymphalidae	Aglais	Aglais io	Nymphalis io (Linnaeus, 1758)	47.77	14.96	500	NA	860	NA	2009-08-07	7	8	2009	5130677	4535827
1397	3884513888	857bce66-f762-11e1-a439-00145eb45e9a	https://www.zobodat.at/belege.php?id=101804009	Animalia	Arthropoda	Insecta	Lepidoptera	Nymphalidae	Aglais	Aglais io	Nymphalis io (Linnaeus, 1758)	47.759998	14.82	500	NA	810	NA	2010-05-09	9	5	2010	5130677	4535827
1398	1848509372	346a9b13-5c96-4793-bcd7-d6614950e726	NA	Animalia	Arthropoda	Insecta	Lepidoptera	Nymphalidae	Aglais	Aglais io	Nymphalis io (Linnaeus, 1758)	59.38871	11.57509	50	NA	NA	NA	2012-08-29	29	8	2012	5130677	4535827
1399	164199672	61f41dfe-f762-11e1-a439-00145eb45e9a	NA	Animalia	Arthropoda	Insecta	Lepidoptera	Nymphalidae	Aglais	Aglais io	Nymphalis io (Linnaeus, 1758)	50.618648	9.024753	NA	NA	NA	NA	2005-06-12	12	6	2005	5130677	4535827
1400	1848509891	346a9b13-5c96-4793-bcd7-d6614950e726	NA	Animalia	Arthropoda	Insecta	Lepidoptera	Nymphalidae	Aglais	Aglais io	Nymphalis io (Linnaeus, 1758)	59.22533	11.27544	50	NA	NA	NA	2016-08-14	14	8	2016	5130677	4535827
1401	1275386468	b94fcfd1-f3a5-44bc-bc50-d3e5f80a733d	urn:catalog: DMSA:DMSA_ENTO_LEPIDOP:BUT 51680:51680	Animalia	Arthropoda	Insecta	Lepidoptera	Nymphalidae	Aglais	Aglais io	Nymphalis io (Linnaeus, 1758)	51.366667	-0.933333	NA	NA	NA	NA	1976-07-04	4	7	1976	5130677	4535827
1402	3885895204	857bce66-f762-11e1-a439-00145eb45e9a	https://www.zobodat.at/belege.php?id=101803889	Animalia	Arthropoda	Insecta	Lepidoptera	Nymphalidae	Aglais	Aglais io	Nymphalis io (Linnaeus, 1758)	48.070833	14.794444	500	NA	320	NA	2010-03-23	23	3	2010	5130677	4535827
1403	3884585640	857bce66-f762-11e1-a439-00145eb45e9a	https://www.zobodat.at/belege.php?id=101805146	Animalia	Arthropoda	Insecta	Lepidoptera	Nymphalidae	Aglais	Aglais io	Nymphalis io (Linnaeus, 1758)	48.079444	14.824444	500	NA	320	NA	2012-04-02	2	4	2012	5130677	4535827
1404	3884513886	857bce66-f762-11e1-a439-00145eb45e9a	https://www.zobodat.at/belege.php?id=101803901	Animalia	Arthropoda	Insecta	Lepidoptera	Nymphalidae	Aglais	Aglais io	Nymphalis io (Linnaeus, 1758)	47.965556	14.791667	500	NA	380	NA	2010-04-07	7	4	2010	5130677	4535827
1405	3885923442	857bce66-f762-11e1-a439-00145eb45e9a	https://www.zobodat.at/belege.php?id=101806954	Animalia	Arthropoda	Insecta	Lepidoptera	Nymphalidae	Aglais	Aglais io	Nymphalis io (Linnaeus, 1758)	48.580002	16.74	500	NA	309	9	2014-04-02	2	4	2014	5130677	4535827
1406	2449315688	95d672e8-f762-11e1-a439-00145eb45e9a	NA	Animalia	Arthropoda	Insecta	Lepidoptera	Nymphalidae	Aglais	Aglais io	Nymphalis io (Linnaeus, 1758)	44.2027	7.12208	NA	NA	1740	0	2010-07-11T00:00	11	7	2010	5130677	4535827
1407	1064301664	84ede380-f762-11e1-a439-00145eb45e9a	RUBIN-SEMF.149357	Animalia	Arthropoda	Insecta	Lepidoptera	Nymphalidae	Aglais	Aglais io	Nymphalis io (Linnaeus, 1758)	55.72435	13.28363	10	NA	75	5	2004	NA	NA	2004	5130677	4535827
1408	3349211098	d8cd16ba-bb74-4420-821e-083f2bac17c2	MN139658	Animalia	Arthropoda	Insecta	Lepidoptera	Nymphalidae	Aglais	Aglais io	Nymphalis io (Linnaeus, 1758)	47.77	16.27	NA	NA	NA	NA	2016-07-02	2	7	2016	5130677	4535827
1409	1315116094	97c2f1b2-42f5-45ca-9248-adb4b53fe491	12526-A46500-603	Animalia	Arthropoda	Insecta	Lepidoptera	Nymphalidae	Aglais	Aglais io	Nymphalis io (Linnaeus, 1758)	48.38	9.52	NA	0.01	NA	NA	2008-05-07/2008-08-17	NA	NA	2008	5130677	4535827
1410	1848509788	346a9b13-5c96-4793-bcd7-d6614950e726	NA	Animalia	Arthropoda	Insecta	Lepidoptera	Nymphalidae	Aglais	Aglais io	Nymphalis io (Linnaeus, 1758)	59.6704	10.27706	50	NA	NA	NA	2011-07-29	29	7	2011	5130677	4535827
1411	164250249	89f7e498-f762-11e1-a439-00145eb45e9a	NA	Animalia	Arthropoda	Insecta	Lepidoptera	Nymphalidae	Aglais	Aglais io	Nymphalis io (Linnaeus, 1758)	50.680916	11.257651	NA	NA	NA	NA	2008-06-12	12	6	2008	5130677	4535827
1412	1848509887	346a9b13-5c96-4793-bcd7-d6614950e726	NA	Animalia	Arthropoda	Insecta	Lepidoptera	Nymphalidae	Aglais	Aglais io	Nymphalis io (Linnaeus, 1758)	59.53637	10.94692	50	NA	NA	NA	2012-06-27	27	6	2012	5130677	4535827
1413	164199725	6217a850-f762-11e1-a439-00145eb45e9a	NA	Animalia	Arthropoda	Insecta	Lepidoptera	Nymphalidae	Aglais	Aglais io	Nymphalis io (Linnaeus, 1758)	51.36237	12.381878	NA	NA	NA	NA	2007-06-12	12	6	2007	5130677	4535827
1414	3346588706	d8cd16ba-bb74-4420-821e-083f2bac17c2	GU676170	Animalia	Arthropoda	Insecta	Lepidoptera	Nymphalidae	Aglais	Aglais io	Nymphalis io (Linnaeus, 1758)	40.64	-2.77	NA	NA	NA	NA	2008-06-29	29	6	2008	5130677	4535827
1415	1891834107	962f59bc-f762-11e1-a439-00145eb45e9a	DSS0043900009XVR	Animalia	Arthropoda	Insecta	Lepidoptera	Nymphalidae	Aglais	Aglais io	Nymphalis io (Linnaeus, 1758)	50.0834	5.89889	NA	NA	NA	NA	2010-06-03	3	6	2010	5130677	4535827
1416	3885910992	857bce66-f762-11e1-a439-00145eb45e9a	https://www.zobodat.at/belege.php?id=101807074	Animalia	Arthropoda	Insecta	Lepidoptera	Nymphalidae	Aglais	Aglais io	Nymphalis io (Linnaeus, 1758)	48.070833	14.794444	500	NA	320	NA	2014-04-30	30	4	2014	5130677	4535827
1417	3884274901	857bce66-f762-11e1-a439-00145eb45e9a	https://www.zobodat.at/belege.php?id=101805121	Animalia	Arthropoda	Insecta	Lepidoptera	Nymphalidae	Aglais	Aglais io	Nymphalis io (Linnaeus, 1758)	48.079444	14.824444	500	NA	320	NA	2011-10-06	6	10	2011	5130677	4535827
1418	3349375420	d8cd16ba-bb74-4420-821e-083f2bac17c2	MN140540	Animalia	Arthropoda	Insecta	Lepidoptera	Nymphalidae	Aglais	Aglais io	Nymphalis io (Linnaeus, 1758)	46.7	15.77	NA	NA	NA	NA	2015-06-01	1	6	2015	5130677	4535827
1419	49699155	84ede380-f762-11e1-a439-00145eb45e9a	RUBIN-SEMF.3260	Animalia	Arthropoda	Insecta	Lepidoptera	Nymphalidae	Aglais	Aglais io	Nymphalis io (Linnaeus, 1758)	55.72462	13.28238	10	NA	75	5	1999	NA	NA	1999	5130677	4535827
1420	1064341804	84ede380-f762-11e1-a439-00145eb45e9a	RUBIN-SEMF.189662	Animalia	Arthropoda	Insecta	Lepidoptera	Nymphalidae	Aglais	Aglais io	Nymphalis io (Linnaeus, 1758)	63.106014	29.798145	100	NA	225	0	2010	NA	NA	2010	5130677	4535827
1421	1315115955	97c2f1b2-42f5-45ca-9248-adb4b53fe491	12526-S779-51	Animalia	Arthropoda	Insecta	Lepidoptera	Nymphalidae	Aglais	Aglais io	Nymphalis io (Linnaeus, 1758)	52.98	13.83	NA	0.01	NA	NA	2008-05-07/2008-08-17	NA	NA	2008	5130677	4535827
1422	3885835156	857bce66-f762-11e1-a439-00145eb45e9a	https://www.zobodat.at/belege.php?id=101803964	Animalia	Arthropoda	Insecta	Lepidoptera	Nymphalidae	Aglais	Aglais io	Nymphalis io (Linnaeus, 1758)	48.070833	14.794444	500	NA	320	NA	2010-04-29	29	4	2010	5130677	4535827
1423	841589159	e6c97f6e-e952-11e2-961f-00145eb45e9a	NA	Animalia	Arthropoda	Insecta	Lepidoptera	Nymphalidae	Aglais	Aglais io	Nymphalis io (Linnaeus, 1758)	52.359644	12.7916	48	NA	NA	NA	2012-08-02T10:48:57	2	8	2012	5130677	4535827
1424	1064363745	84ede380-f762-11e1-a439-00145eb45e9a	RUBIN-SEMF.211659	Animalia	Arthropoda	Insecta	Lepidoptera	Nymphalidae	Aglais	Aglais io	Nymphalis io (Linnaeus, 1758)	61.178901	28.963041	10	NA	74.5	5.5	2013-07-27T14:00/2013-08-04T14:00	NA	NA	2013	5130677	4535827
1425	164199761	89d6c448-f762-11e1-a439-00145eb45e9a	NA	Animalia	Arthropoda	Insecta	Lepidoptera	Nymphalidae	Aglais	Aglais io	Nymphalis io (Linnaeus, 1758)	54.817263	8.868771	NA	NA	NA	NA	2007-06-12	12	6	2007	5130677	4535827
1426	1848509309	346a9b13-5c96-4793-bcd7-d6614950e726	NA	Animalia	Arthropoda	Insecta	Lepidoptera	Nymphalidae	Aglais	Aglais io	Nymphalis io (Linnaeus, 1758)	59.66981	10.27784	50	NA	NA	NA	2015-06-09	9	6	2015	5130677	4535827
1427	1305104490	84ede380-f762-11e1-a439-00145eb45e9a	RUBIN-SEMF.227091	Animalia	Arthropoda	Insecta	Lepidoptera	Nymphalidae	Aglais	Aglais io	Nymphalis io (Linnaeus, 1758)	60.403195	25.751655	100	NA	18.5	6.5	2016	NA	NA	2016	5130677	4535827
1428	1848509884	346a9b13-5c96-4793-bcd7-d6614950e726	NA	Animalia	Arthropoda	Insecta	Lepidoptera	Nymphalidae	Aglais	Aglais io	Nymphalis io (Linnaeus, 1758)	59.04456	10.99836	50	NA	NA	NA	2013-05-18	18	5	2013	5130677	4535827
1429	1064308988	84ede380-f762-11e1-a439-00145eb45e9a	RUBIN-SEMF.156669	Animalia	Arthropoda	Insecta	Lepidoptera	Nymphalidae	Aglais	Aglais io	Nymphalis io (Linnaeus, 1758)	55.396341	12.356401	100	NA	1.5	1.5	2006	NA	NA	2006	5130677	4535827
1430	1315115474	97c2f1b2-42f5-45ca-9248-adb4b53fe491	12526-S573-1263	Animalia	Arthropoda	Insecta	Lepidoptera	Nymphalidae	Aglais	Aglais io	Nymphalis io (Linnaeus, 1758)	53.09	13.98	NA	0.01	NA	NA	2008-05-07/2008-08-17	NA	NA	2008	5130677	4535827
1431	1848509769	346a9b13-5c96-4793-bcd7-d6614950e726	NA	Animalia	Arthropoda	Insecta	Lepidoptera	Nymphalidae	Aglais	Aglais io	Nymphalis io (Linnaeus, 1758)	59.37329	10.9509	50	NA	NA	NA	2013-08-13	13	8	2013	5130677	4535827
1432	1848510001	346a9b13-5c96-4793-bcd7-d6614950e726	NA	Animalia	Arthropoda	Insecta	Lepidoptera	Nymphalidae	Aglais	Aglais io	Nymphalis io (Linnaeus, 1758)	59.54755	11.23987	50	NA	NA	NA	2012-09-06	6	9	2012	5130677	4535827
1433	1064308362	84ede380-f762-11e1-a439-00145eb45e9a	RUBIN-SEMF.156079	Animalia	Arthropoda	Insecta	Lepidoptera	Nymphalidae	Aglais	Aglais io	Nymphalis io (Linnaeus, 1758)	55.396341	12.356401	100	NA	1.5	1.5	2006	NA	NA	2006	5130677	4535827
1434	1848509335	346a9b13-5c96-4793-bcd7-d6614950e726	NA	Animalia	Arthropoda	Insecta	Lepidoptera	Nymphalidae	Aglais	Aglais io	Nymphalis io (Linnaeus, 1758)	59.37991	11.27079	50	NA	NA	NA	2017-08-28	28	8	2017	5130677	4535827
1435	1848509876	346a9b13-5c96-4793-bcd7-d6614950e726	NA	Animalia	Arthropoda	Insecta	Lepidoptera	Nymphalidae	Aglais	Aglais io	Nymphalis io (Linnaeus, 1758)	59.6695	10.27832	50	NA	NA	NA	2016-08-14	14	8	2016	5130677	4535827
1436	3885884946	857bce66-f762-11e1-a439-00145eb45e9a	https://www.zobodat.at/belege.php?id=101806962	Animalia	Arthropoda	Insecta	Lepidoptera	Nymphalidae	Aglais	Aglais io	Nymphalis io (Linnaeus, 1758)	48.079444	14.824444	500	NA	320	NA	2014-04-03	3	4	2014	5130677	4535827
1437	1064285127	84ede380-f762-11e1-a439-00145eb45e9a	RUBIN-SEMF.132565	Animalia	Arthropoda	Insecta	Lepidoptera	Nymphalidae	Aglais	Aglais io	Nymphalis io (Linnaeus, 1758)	55.72243	13.2782	10	NA	85	5	2000	NA	NA	2000	5130677	4535827
1438	1848510125	346a9b13-5c96-4793-bcd7-d6614950e726	NA	Animalia	Arthropoda	Insecta	Lepidoptera	Nymphalidae	Aglais	Aglais io	Nymphalis io (Linnaeus, 1758)	59.54669	11.23967	50	NA	NA	NA	2011-05-25	25	5	2011	5130677	4535827
1439	3885896977	857bce66-f762-11e1-a439-00145eb45e9a	https://www.zobodat.at/belege.php?id=101809368	Animalia	Arthropoda	Insecta	Lepidoptera	Nymphalidae	Aglais	Aglais io	Nymphalis io (Linnaeus, 1758)	48.079444	14.824444	500	NA	320	NA	2015-07-31	31	7	2015	5130677	4535827
1440	1848509774	346a9b13-5c96-4793-bcd7-d6614950e726	NA	Animalia	Arthropoda	Insecta	Lepidoptera	Nymphalidae	Aglais	Aglais io	Nymphalis io (Linnaeus, 1758)	59.54784	11.23975	50	NA	NA	NA	2017-08-28	28	8	2017	5130677	4535827
1441	2382949743	84ede380-f762-11e1-a439-00145eb45e9a	RUBIN-SEMF.236572	Animalia	Arthropoda	Insecta	Lepidoptera	Nymphalidae	Aglais	Aglais io	Nymphalis io (Linnaeus, 1758)	60.403195	25.751655	100	NA	18.5	6.5	2017	NA	NA	2017	5130677	4535827
1442	164199634	89e33052-f762-11e1-a439-00145eb45e9a	NA	Animalia	Arthropoda	Insecta	Lepidoptera	Nymphalidae	Aglais	Aglais io	Nymphalis io (Linnaeus, 1758)	53.869513	10.711302	NA	NA	NA	NA	2003-06-12	12	6	2003	5130677	4535827
1443	237840377	718f7ede-f762-11e1-a439-00145eb45e9a	NA	Animalia	Arthropoda	Insecta	Lepidoptera	Nymphalidae	Aglais	Aglais io	Nymphalis io (Linnaeus, 1758)	48.621789	10.637169	NA	NA	NA	NA	2009-06-20	20	6	2009	5130677	4535827
1444	3349073607	d8cd16ba-bb74-4420-821e-083f2bac17c2	MK186078	Animalia	Arthropoda	Insecta	Lepidoptera	Nymphalidae	Aglais	Aglais io	Nymphalis io (Linnaeus, 1758)	47.09	7.37	NA	NA	NA	NA	2014-05-18	18	5	2014	5130677	4535827
1445	3351551567	d8cd16ba-bb74-4420-821e-083f2bac17c2	MN144959	Animalia	Arthropoda	Insecta	Lepidoptera	Nymphalidae	Aglais	Aglais io	Nymphalis io (Linnaeus, 1758)	39.16	16.35	NA	NA	NA	NA	2014-04-24	24	4	2014	5130677	4535827
1446	3884549624	857bce66-f762-11e1-a439-00145eb45e9a	https://www.zobodat.at/belege.php?id=101803824	Animalia	Arthropoda	Insecta	Lepidoptera	Nymphalidae	Aglais	Aglais io	Nymphalis io (Linnaeus, 1758)	48.394444	15.531111	500	NA	350	NA	2009-09-03	3	9	2009	5130677	4535827
1447	910408849	95ed873a-f762-11e1-a439-00145eb45e9a	Lepid-16500-68	Animalia	Arthropoda	Insecta	Lepidoptera	Nymphalidae	Aglais	Aglais io	Nymphalis io (Linnaeus, 1758)	61.6054	26.0075	707	NA	NA	NA	1998-09-06	6	9	1998	5130677	4535827
1448	164199584	897be9a6-f762-11e1-a439-00145eb45e9a	NA	Animalia	Arthropoda	Insecta	Lepidoptera	Nymphalidae	Aglais	Aglais io	Nymphalis io (Linnaeus, 1758)	50.392871	8.453722	NA	NA	NA	NA	2002-06-12	12	6	2002	5130677	4535827
1449	1848510013	346a9b13-5c96-4793-bcd7-d6614950e726	NA	Animalia	Arthropoda	Insecta	Lepidoptera	Nymphalidae	Aglais	Aglais io	Nymphalis io (Linnaeus, 1758)	59.66716	10.28292	50	NA	NA	NA	2015-08-12	12	8	2015	5130677	4535827
1450	2382943633	84ede380-f762-11e1-a439-00145eb45e9a	RUBIN-SEMF.233848	Animalia	Arthropoda	Insecta	Lepidoptera	Nymphalidae	Aglais	Aglais io	Nymphalis io (Linnaeus, 1758)	60.403195	25.751655	100	NA	18.5	6.5	2017	NA	NA	2017	5130677	4535827
1451	1848509763	346a9b13-5c96-4793-bcd7-d6614950e726	NA	Animalia	Arthropoda	Insecta	Lepidoptera	Nymphalidae	Aglais	Aglais io	Nymphalis io (Linnaeus, 1758)	59.04823	10.99732	50	NA	NA	NA	2015-05-14	14	5	2015	5130677	4535827
1452	3884513922	857bce66-f762-11e1-a439-00145eb45e9a	https://www.zobodat.at/belege.php?id=101804405	Animalia	Arthropoda	Insecta	Lepidoptera	Nymphalidae	Aglais	Aglais io	Nymphalis io (Linnaeus, 1758)	47.965556	14.791667	500	NA	380	NA	2011-06-27	27	6	2011	5130677	4535827
1453	3885890611	857bce66-f762-11e1-a439-00145eb45e9a	https://www.zobodat.at/belege.php?id=101803909	Animalia	Arthropoda	Insecta	Lepidoptera	Nymphalidae	Aglais	Aglais io	Nymphalis io (Linnaeus, 1758)	47.965556	14.791667	500	NA	380	NA	2010-04-08	8	4	2010	5130677	4535827
1454	2483978344	a7910107-b902-401c-989a-3b4e70c9070d	52B8309B-9ADE-0E7B-E053-2614A8C02E05	Animalia	Arthropoda	Insecta	Lepidoptera	Nymphalidae	Aglais	Aglais io	Nymphalis io (Linnaeus, 1758)	48.85826	2.45442	38	NA	151	0	2017-06-24	24	6	2017	5130677	4535827
1455	3885941138	857bce66-f762-11e1-a439-00145eb45e9a	https://www.zobodat.at/belege.php?id=101803888	Animalia	Arthropoda	Insecta	Lepidoptera	Nymphalidae	Aglais	Aglais io	Nymphalis io (Linnaeus, 1758)	47.965556	14.791667	500	NA	380	NA	2010-03-23	23	3	2010	5130677	4535827
1456	1981009922	d4376e59-65a7-4931-a4aa-7ba2d2f0b514	279a1f74-f66f-11e8-8eb2-f2801f1b9fd1	Animalia	Arthropoda	Insecta	Lepidoptera	Nymphalidae	Aglais	Aglais io	Nymphalis io (Linnaeus, 1758)	58.714449	8.822743	100	NA	NA	NA	2009-08-09	9	8	2009	5130677	4535827
1457	164199723	8a7884fe-f762-11e1-a439-00145eb45e9a	NA	Animalia	Arthropoda	Insecta	Lepidoptera	Nymphalidae	Aglais	Aglais io	Nymphalis io (Linnaeus, 1758)	49.133446	8.917905	NA	NA	NA	NA	2007-06-12	12	6	2007	5130677	4535827
1458	1848509329	346a9b13-5c96-4793-bcd7-d6614950e726	NA	Animalia	Arthropoda	Insecta	Lepidoptera	Nymphalidae	Aglais	Aglais io	Nymphalis io (Linnaeus, 1758)	58.20512	6.79449	50	NA	NA	NA	2014-06-25	25	6	2014	5130677	4535827
1459	910408774	95ed873a-f762-11e1-a439-00145eb45e9a	Lepid-16500-3	Animalia	Arthropoda	Insecta	Lepidoptera	Nymphalidae	Aglais	Aglais io	Nymphalis io (Linnaeus, 1758)	60.1757	24.9481	500	NA	NA	NA	1961-06-10	10	6	1961	5130677	4535827
1460	3349201661	d8cd16ba-bb74-4420-821e-083f2bac17c2	MN144825	Animalia	Arthropoda	Insecta	Lepidoptera	Nymphalidae	Aglais	Aglais io	Nymphalis io (Linnaeus, 1758)	44.19	10.67	NA	NA	NA	NA	2009-08-10	10	8	2009	5130677	4535827
1461	1833742990	619a472a-f762-11e1-a439-00145eb45e9a	NA	Animalia	Arthropoda	Insecta	Lepidoptera	Nymphalidae	Aglais	Aglais io	Nymphalis io (Linnaeus, 1758)	51.092291	13.647418	NA	NA	NA	NA	2006-06-12	12	6	2006	5130677	4535827
1462	1092875023	84ede380-f762-11e1-a439-00145eb45e9a	RUBIN-SEMF.221563	Animalia	Arthropoda	Insecta	Lepidoptera	Nymphalidae	Aglais	Aglais io	Nymphalis io (Linnaeus, 1758)	62.213881	30.605343	100	NA	65	0	2015	NA	NA	2015	5130677	4535827
1463	3349814900	d8cd16ba-bb74-4420-821e-083f2bac17c2	GU675680	Animalia	Arthropoda	Insecta	Lepidoptera	Nymphalidae	Aglais	Aglais io	Nymphalis io (Linnaeus, 1758)	41.78	2.43	NA	NA	NA	NA	2008-08-05	5	8	2008	5130677	4535827
1464	1064279120	84ede380-f762-11e1-a439-00145eb45e9a	RUBIN-SEMF.126504	Animalia	Arthropoda	Insecta	Lepidoptera	Nymphalidae	Aglais	Aglais io	Nymphalis io (Linnaeus, 1758)	55.72435	13.28363	10	NA	75	5	1999	NA	NA	1999	5130677	4535827
1465	3885848383	857bce66-f762-11e1-a439-00145eb45e9a	https://www.zobodat.at/belege.php?id=101807573	Animalia	Arthropoda	Insecta	Lepidoptera	Nymphalidae	Aglais	Aglais io	Nymphalis io (Linnaeus, 1758)	47.759998	14.82	500	NA	810	NA	2014-07-19	19	7	2014	5130677	4535827
1466	3349282545	d8cd16ba-bb74-4420-821e-083f2bac17c2	MN141802	Animalia	Arthropoda	Insecta	Lepidoptera	Nymphalidae	Aglais	Aglais io	Nymphalis io (Linnaeus, 1758)	41.92	13.34	NA	NA	NA	NA	2014-06-23	23	6	2014	5130677	4535827
1467	3349708195	d8cd16ba-bb74-4420-821e-083f2bac17c2	FJ663677	Animalia	Arthropoda	Insecta	Lepidoptera	Nymphalidae	Aglais	Aglais io	Nymphalis io (Linnaeus, 1758)	56.13	28.67	NA	NA	NA	NA	1999-08-08	8	8	1999	5130677	4535827
1468	3884493792	857bce66-f762-11e1-a439-00145eb45e9a	https://www.zobodat.at/belege.php?id=101806213	Animalia	Arthropoda	Insecta	Lepidoptera	Nymphalidae	Aglais	Aglais io	Nymphalis io (Linnaeus, 1758)	48.079444	14.824444	500	NA	320	NA	2013-07-03	3	7	2013	5130677	4535827
1469	3885910982	857bce66-f762-11e1-a439-00145eb45e9a	https://www.zobodat.at/belege.php?id=101806840	Animalia	Arthropoda	Insecta	Lepidoptera	Nymphalidae	Aglais	Aglais io	Nymphalis io (Linnaeus, 1758)	48.079444	14.824444	500	NA	320	NA	2013-08-30	30	8	2013	5130677	4535827
1470	164199609	8a2a9bcc-f762-11e1-a439-00145eb45e9a	NA	Animalia	Arthropoda	Insecta	Lepidoptera	Nymphalidae	Aglais	Aglais io	Nymphalis io (Linnaeus, 1758)	51.325743	6.279193	NA	NA	NA	NA	2003-06-12	12	6	2003	5130677	4535827
1471	1134921159	e6c97f6e-e952-11e2-961f-00145eb45e9a	NA	Animalia	Arthropoda	Insecta	Lepidoptera	Nymphalidae	Aglais	Aglais io	Nymphalis io (Linnaeus, 1758)	49.655212	11.058072	69	NA	NA	NA	2015-07-20T16:23:36	20	7	2015	5130677	4535827
1472	3884549995	857bce66-f762-11e1-a439-00145eb45e9a	https://www.zobodat.at/belege.php?id=101809314	Animalia	Arthropoda	Insecta	Lepidoptera	Nymphalidae	Aglais	Aglais io	Nymphalis io (Linnaeus, 1758)	46.866665	10.933333	500	NA	1860	NA	2015-07-25	25	7	2015	5130677	4535827
1473	3884514009	857bce66-f762-11e1-a439-00145eb45e9a	https://www.zobodat.at/belege.php?id=101806304	Animalia	Arthropoda	Insecta	Lepidoptera	Nymphalidae	Aglais	Aglais io	Nymphalis io (Linnaeus, 1758)	48.079444	14.824444	500	NA	320	NA	2013-07-24	24	7	2013	5130677	4535827
1474	3395662865	2ccf651c-2974-4ac5-807c-dd43cb7de973	M.Marush.2862	Animalia	Arthropoda	Insecta	Lepidoptera	Nymphalidae	Aglais	Aglais io	Nymphalis io (Linnaeus, 1758)	44.835417	34.232901	NA	NA	NA	NA	2006-04	NA	4	2006	5130677	4535827
1475	3885941774	857bce66-f762-11e1-a439-00145eb45e9a	https://www.zobodat.at/belege.php?id=101807994	Animalia	Arthropoda	Insecta	Lepidoptera	Nymphalidae	Aglais	Aglais io	Nymphalis io (Linnaeus, 1758)	48.525	16.935833	500	NA	158	NA	2015-04-16	16	4	2015	5130677	4535827
1476	3349201646	d8cd16ba-bb74-4420-821e-083f2bac17c2	MN144113	Animalia	Arthropoda	Insecta	Lepidoptera	Nymphalidae	Aglais	Aglais io	Nymphalis io (Linnaeus, 1758)	40.04	9.26	NA	NA	NA	NA	2012-06-24	24	6	2012	5130677	4535827
1477	3885923473	857bce66-f762-11e1-a439-00145eb45e9a	https://www.zobodat.at/belege.php?id=101807593	Animalia	Arthropoda	Insecta	Lepidoptera	Nymphalidae	Aglais	Aglais io	Nymphalis io (Linnaeus, 1758)	48.079444	14.824444	500	NA	320	NA	2014-07-23	23	7	2014	5130677	4535827
1478	1848509880	346a9b13-5c96-4793-bcd7-d6614950e726	NA	Animalia	Arthropoda	Insecta	Lepidoptera	Nymphalidae	Aglais	Aglais io	Nymphalis io (Linnaeus, 1758)	59.37983	11.26998	50	NA	NA	NA	2012-09-03	3	9	2012	5130677	4535827
1479	1315115393	97c2f1b2-42f5-45ca-9248-adb4b53fe491	12526-S1042-1198	Animalia	Arthropoda	Insecta	Lepidoptera	Nymphalidae	Aglais	Aglais io	Nymphalis io (Linnaeus, 1758)	53.09	14.01	NA	0.01	NA	NA	2008-05-07/2008-08-17	NA	NA	2008	5130677	4535827
1480	3349926479	d8cd16ba-bb74-4420-821e-083f2bac17c2	HM870990	Animalia	Arthropoda	Insecta	Lepidoptera	Nymphalidae	Aglais	Aglais io	Nymphalis io (Linnaeus, 1758)	65.07	25.73	NA	NA	NA	NA	2006-05-01	1	5	2006	5130677	4535827
1481	1064289721	84ede380-f762-11e1-a439-00145eb45e9a	RUBIN-SEMF.137227	Animalia	Arthropoda	Insecta	Lepidoptera	Nymphalidae	Aglais	Aglais io	Nymphalis io (Linnaeus, 1758)	55.72243	13.2782	10	NA	85	5	2001	NA	NA	2001	5130677	4535827
1482	1064291238	84ede380-f762-11e1-a439-00145eb45e9a	RUBIN-SEMF.138838	Animalia	Arthropoda	Insecta	Lepidoptera	Nymphalidae	Aglais	Aglais io	Nymphalis io (Linnaeus, 1758)	55.52425	12.92513	100	NA	1	NA	2001	NA	NA	2001	5130677	4535827
1483	1275386457	b94fcfd1-f3a5-44bc-bc50-d3e5f80a733d	urn:catalog: DMSA:DMSA_ENTO_LEPIDOP:BUT 51681:51681	Animalia	Arthropoda	Insecta	Lepidoptera	Nymphalidae	Aglais	Aglais io	Nymphalis io (Linnaeus, 1758)	51.366667	-0.933333	NA	NA	NA	NA	1976-07-04	4	7	1976	5130677	4535827
1484	1064285007	84ede380-f762-11e1-a439-00145eb45e9a	RUBIN-SEMF.132415	Animalia	Arthropoda	Insecta	Lepidoptera	Nymphalidae	Aglais	Aglais io	Nymphalis io (Linnaeus, 1758)	55.72435	13.28363	10	NA	75	5	2000	NA	NA	2000	5130677	4535827
1485	1848509365	346a9b13-5c96-4793-bcd7-d6614950e726	NA	Animalia	Arthropoda	Insecta	Lepidoptera	Nymphalidae	Aglais	Aglais io	Nymphalis io (Linnaeus, 1758)	59.53008	10.94425	50	NA	NA	NA	2012-06-27	27	6	2012	5130677	4535827
1486	1314712810	6c9e2fa7-3725-4a82-bc03-6c4c1fb2a410	10160-A43134-6376	Animalia	Arthropoda	Insecta	Lepidoptera	Nymphalidae	Aglais	Aglais io	Nymphalis io (Linnaeus, 1758)	48.42	9.5	NA	0.01	NA	NA	2008-06-30	30	6	2008	5130677	4535827
1487	164199602	8a222244-f762-11e1-a439-00145eb45e9a	NA	Animalia	Arthropoda	Insecta	Lepidoptera	Nymphalidae	Aglais	Aglais io	Nymphalis io (Linnaeus, 1758)	50.05681	8.475782	NA	NA	NA	NA	2003-06-12	12	6	2003	5130677	4535827
1488	3347746725	d8cd16ba-bb74-4420-821e-083f2bac17c2	KP870332	Animalia	Arthropoda	Insecta	Lepidoptera	Nymphalidae	Aglais	Aglais io	Nymphalis io (Linnaeus, 1758)	41.72	2.345	NA	NA	NA	NA	2008-04-03	3	4	2008	5130677	4535827
1489	1315115388	97c2f1b2-42f5-45ca-9248-adb4b53fe491	12526-S1043-1207	Animalia	Arthropoda	Insecta	Lepidoptera	Nymphalidae	Aglais	Aglais io	Nymphalis io (Linnaeus, 1758)	53.09	14	NA	0.01	NA	NA	2008-05-07/2008-08-17	NA	NA	2008	5130677	4535827
1490	3351581525	d8cd16ba-bb74-4420-821e-083f2bac17c2	MN141575	Animalia	Arthropoda	Insecta	Lepidoptera	Nymphalidae	Aglais	Aglais io	Nymphalis io (Linnaeus, 1758)	44.49	9.5	NA	NA	NA	NA	2014-08-08	8	8	2014	5130677	4535827
1491	3884550015	857bce66-f762-11e1-a439-00145eb45e9a	https://www.zobodat.at/belege.php?id=101810079	Animalia	Arthropoda	Insecta	Lepidoptera	Nymphalidae	Aglais	Aglais io	Nymphalis io (Linnaeus, 1758)	47.965556	14.791667	500	NA	380	NA	2009-08-28	28	8	2009	5130677	4535827
1492	3884555211	857bce66-f762-11e1-a439-00145eb45e9a	https://www.zobodat.at/belege.php?id=101805108	Animalia	Arthropoda	Insecta	Lepidoptera	Nymphalidae	Aglais	Aglais io	Nymphalis io (Linnaeus, 1758)	48.079444	14.824444	500	NA	320	NA	2011-10-01	1	10	2011	5130677	4535827
1493	1848510012	346a9b13-5c96-4793-bcd7-d6614950e726	NA	Animalia	Arthropoda	Insecta	Lepidoptera	Nymphalidae	Aglais	Aglais io	Nymphalis io (Linnaeus, 1758)	59.54669	11.23967	50	NA	NA	NA	2015-07-20	20	7	2015	5130677	4535827
1494	1848510025	346a9b13-5c96-4793-bcd7-d6614950e726	NA	Animalia	Arthropoda	Insecta	Lepidoptera	Nymphalidae	Aglais	Aglais io	Nymphalis io (Linnaeus, 1758)	59.66758	10.2826	50	NA	NA	NA	2016-08-14	14	8	2016	5130677	4535827
1495	1891833853	962f59bc-f762-11e1-a439-00145eb45e9a	DSS0043900009XP6	Animalia	Arthropoda	Insecta	Lepidoptera	Nymphalidae	Aglais	Aglais io	Nymphalis io (Linnaeus, 1758)	50.1465	6.03677	NA	NA	NA	NA	2009-07-21	21	7	2009	5130677	4535827
1496	164199679	617d0e44-f762-11e1-a439-00145eb45e9a	NA	Animalia	Arthropoda	Insecta	Lepidoptera	Nymphalidae	Aglais	Aglais io	Nymphalis io (Linnaeus, 1758)	52.51755	7.324717	NA	NA	NA	NA	2005-06-12	12	6	2005	5130677	4535827
1497	1064287470	84ede380-f762-11e1-a439-00145eb45e9a	RUBIN-SEMF.134880	Animalia	Arthropoda	Insecta	Lepidoptera	Nymphalidae	Aglais	Aglais io	Nymphalis io (Linnaeus, 1758)	55.72243	13.2782	10	NA	85	5	2000	NA	NA	2000	5130677	4535827
1498	1064289894	84ede380-f762-11e1-a439-00145eb45e9a	RUBIN-SEMF.137415	Animalia	Arthropoda	Insecta	Lepidoptera	Nymphalidae	Aglais	Aglais io	Nymphalis io (Linnaeus, 1758)	55.72243	13.2782	10	NA	85	5	2001	NA	NA	2001	5130677	4535827
1499	3885839211	857bce66-f762-11e1-a439-00145eb45e9a	https://www.zobodat.at/belege.php?id=101806364	Animalia	Arthropoda	Insecta	Lepidoptera	Nymphalidae	Aglais	Aglais io	Nymphalis io (Linnaeus, 1758)	48.070833	14.794444	500	NA	320	NA	2013-07-29	29	7	2013	5130677	4535827
1500	1848509328	346a9b13-5c96-4793-bcd7-d6614950e726	NA	Animalia	Arthropoda	Insecta	Lepidoptera	Nymphalidae	Aglais	Aglais io	Nymphalis io (Linnaeus, 1758)	59.38294	11.26753	50	NA	NA	NA	2013-08-14	14	8	2013	5130677	4535827
1501	164199614	89a89f96-f762-11e1-a439-00145eb45e9a	NA	Animalia	Arthropoda	Insecta	Lepidoptera	Nymphalidae	Aglais	Aglais io	Nymphalis io (Linnaeus, 1758)	47.425881	9.560638	NA	NA	NA	NA	2003-06-12	12	6	2003	5130677	4535827
1502	237840021	714057aa-f762-11e1-a439-00145eb45e9a	NA	Animalia	Arthropoda	Insecta	Lepidoptera	Nymphalidae	Aglais	Aglais io	Nymphalis io (Linnaeus, 1758)	48.035626	9.25066	NA	NA	NA	NA	2009-06-11	11	6	2009	5130677	4535827
1503	164199740	61ac87be-f762-11e1-a439-00145eb45e9a	NA	Animalia	Arthropoda	Insecta	Lepidoptera	Nymphalidae	Aglais	Aglais io	Nymphalis io (Linnaeus, 1758)	51.804729	9.67655	NA	NA	NA	NA	2007-06-12	12	6	2007	5130677	4535827
1504	3885941720	857bce66-f762-11e1-a439-00145eb45e9a	https://www.zobodat.at/belege.php?id=101803899	Animalia	Arthropoda	Insecta	Lepidoptera	Nymphalidae	Aglais	Aglais io	Nymphalis io (Linnaeus, 1758)	48.070833	14.794444	500	NA	320	NA	2010-04-06	6	4	2010	5130677	4535827
1505	1891833800	962f59bc-f762-11e1-a439-00145eb45e9a	DSS0043900009XTC	Animalia	Arthropoda	Insecta	Lepidoptera	Nymphalidae	Aglais	Aglais io	Nymphalis io (Linnaeus, 1758)	49.988	6.09615	NA	NA	NA	NA	2010-06-03	3	6	2010	5130677	4535827
1506	164199664	89af6b5a-f762-11e1-a439-00145eb45e9a	NA	Animalia	Arthropoda	Insecta	Lepidoptera	Nymphalidae	Aglais	Aglais io	Nymphalis io (Linnaeus, 1758)	48.000194	7.83649	NA	NA	NA	NA	2005-06-12	12	6	2005	5130677	4535827
1507	1848509823	346a9b13-5c96-4793-bcd7-d6614950e726	NA	Animalia	Arthropoda	Insecta	Lepidoptera	Nymphalidae	Aglais	Aglais io	Nymphalis io (Linnaeus, 1758)	59.37852	11.27188	50	NA	NA	NA	2017-08-28	28	8	2017	5130677	4535827
1508	2449315726	95d672e8-f762-11e1-a439-00145eb45e9a	NA	Animalia	Arthropoda	Insecta	Lepidoptera	Nymphalidae	Aglais	Aglais io	Nymphalis io (Linnaeus, 1758)	44.1023	7.18937	NA	NA	2129	0	2010-07-15T00:00	15	7	2010	5130677	4535827
1509	1848509728	346a9b13-5c96-4793-bcd7-d6614950e726	NA	Animalia	Arthropoda	Insecta	Lepidoptera	Nymphalidae	Aglais	Aglais io	Nymphalis io (Linnaeus, 1758)	58.20512	6.79066	50	NA	NA	NA	2013-08-10	10	8	2013	5130677	4535827
1510	3395662877	2ccf651c-2974-4ac5-807c-dd43cb7de973	M.Marush.2865	Animalia	Arthropoda	Insecta	Lepidoptera	Nymphalidae	Aglais	Aglais io	Nymphalis io (Linnaeus, 1758)	44.835417	34.232901	NA	NA	NA	NA	2013-05	NA	5	2013	5130677	4535827
1511	1064279370	84ede380-f762-11e1-a439-00145eb45e9a	RUBIN-SEMF.126728	Animalia	Arthropoda	Insecta	Lepidoptera	Nymphalidae	Aglais	Aglais io	Nymphalis io (Linnaeus, 1758)	55.72435	13.28363	10	NA	75	5	1999	NA	NA	1999	5130677	4535827
1512	164199597	89826254-f762-11e1-a439-00145eb45e9a	NA	Animalia	Arthropoda	Insecta	Lepidoptera	Nymphalidae	Aglais	Aglais io	Nymphalis io (Linnaeus, 1758)	50.549924	6.551856	NA	NA	NA	NA	2003-06-12	12	6	2003	5130677	4535827
1513	2483931339	a7910107-b902-401c-989a-3b4e70c9070d	527F1972-6198-4BAA-E053-2614A8C08F3C	Animalia	Arthropoda	Insecta	Lepidoptera	Nymphalidae	Aglais	Aglais io	Nymphalis io (Linnaeus, 1758)	48.85826	2.45442	49	NA	99	0	2017-06-26	26	6	2017	5130677	4535827
1514	910408840	95ed873a-f762-11e1-a439-00145eb45e9a	Lepid-16500-63	Animalia	Arthropoda	Insecta	Lepidoptera	Nymphalidae	Aglais	Aglais io	Nymphalis io (Linnaeus, 1758)	61.6775	26.043	707	NA	NA	NA	2000-08-19	19	8	2000	5130677	4535827
1515	1848509380	346a9b13-5c96-4793-bcd7-d6614950e726	NA	Animalia	Arthropoda	Insecta	Lepidoptera	Nymphalidae	Aglais	Aglais io	Nymphalis io (Linnaeus, 1758)	58.24275	7.39839	50	NA	NA	NA	2016-08-15	15	8	2016	5130677	4535827
1516	1064285706	84ede380-f762-11e1-a439-00145eb45e9a	RUBIN-SEMF.133100	Animalia	Arthropoda	Insecta	Lepidoptera	Nymphalidae	Aglais	Aglais io	Nymphalis io (Linnaeus, 1758)	55.72243	13.2782	10	NA	85	5	2000	NA	NA	2000	5130677	4535827
1517	1848509849	346a9b13-5c96-4793-bcd7-d6614950e726	NA	Animalia	Arthropoda	Insecta	Lepidoptera	Nymphalidae	Aglais	Aglais io	Nymphalis io (Linnaeus, 1758)	59.53583	10.94519	50	NA	NA	NA	2017-07-31	31	7	2017	5130677	4535827
1518	164199706	61a0ad90-f762-11e1-a439-00145eb45e9a	NA	Animalia	Arthropoda	Insecta	Lepidoptera	Nymphalidae	Aglais	Aglais io	Nymphalis io (Linnaeus, 1758)	50.444535	12.530796	NA	NA	NA	NA	2006-06-12	12	6	2006	5130677	4535827
1519	1809620804	1bec5de3-758c-4ed2-ab13-1597601ad07a	urn:uuid:EB787AFB-5067-491C-86E6-2A46B54DCAAC	Animalia	Arthropoda	Insecta	Lepidoptera	Nymphalidae	Aglais	Aglais io	Nymphalis io (Linnaeus, 1758)	59.8478	10.9097	100	NA	NA	NA	1985-08-30	30	8	1985	5130677	4535827
1520	910408794	95ed873a-f762-11e1-a439-00145eb45e9a	Lepid-16500-4	Animalia	Arthropoda	Insecta	Lepidoptera	Nymphalidae	Aglais	Aglais io	Nymphalis io (Linnaeus, 1758)	60.1757	24.9481	500	NA	NA	NA	1961-08-17	17	8	1961	5130677	4535827
1521	1223137545	84ede380-f762-11e1-a439-00145eb45e9a	RUBIN-SEMF.224664	Animalia	Arthropoda	Insecta	Lepidoptera	Nymphalidae	Aglais	Aglais io	Nymphalis io (Linnaeus, 1758)	62.213881	30.605343	100	NA	65	0	2015	NA	NA	2015	5130677	4535827
1522	3885839010	857bce66-f762-11e1-a439-00145eb45e9a	https://www.zobodat.at/belege.php?id=101803709	Animalia	Arthropoda	Insecta	Lepidoptera	Nymphalidae	Aglais	Aglais io	Nymphalis io (Linnaeus, 1758)	47.965556	14.791667	500	NA	380	NA	2009-08-10	10	8	2009	5130677	4535827
1523	1848510071	346a9b13-5c96-4793-bcd7-d6614950e726	NA	Animalia	Arthropoda	Insecta	Lepidoptera	Nymphalidae	Aglais	Aglais io	Nymphalis io (Linnaeus, 1758)	59.66879	10.28167	50	NA	NA	NA	2015-08-12	12	8	2015	5130677	4535827
1524	910408884	95ed873a-f762-11e1-a439-00145eb45e9a	Lepid-16500-65	Animalia	Arthropoda	Insecta	Lepidoptera	Nymphalidae	Aglais	Aglais io	Nymphalis io (Linnaeus, 1758)	61.6234	26.007	707	NA	NA	NA	2000-08-27	27	8	2000	5130677	4535827
1525	164199622	61d1c844-f762-11e1-a439-00145eb45e9a	NA	Animalia	Arthropoda	Insecta	Lepidoptera	Nymphalidae	Aglais	Aglais io	Nymphalis io (Linnaeus, 1758)	51.25313	14.462431	NA	NA	NA	NA	2003-06-12	12	6	2003	5130677	4535827
1526	164199745	8aadb4e4-f762-11e1-a439-00145eb45e9a	NA	Animalia	Arthropoda	Insecta	Lepidoptera	Nymphalidae	Aglais	Aglais io	Nymphalis io (Linnaeus, 1758)	52.510996	13.413141	NA	NA	NA	NA	2007-06-12	12	6	2007	5130677	4535827
1527	3351720333	d8cd16ba-bb74-4420-821e-083f2bac17c2	MN139222	Animalia	Arthropoda	Insecta	Lepidoptera	Nymphalidae	Aglais	Aglais io	Nymphalis io (Linnaeus, 1758)	50.77	2.77	NA	NA	NA	NA	2014-05-04	4	5	2014	5130677	4535827
1528	1848510134	346a9b13-5c96-4793-bcd7-d6614950e726	NA	Animalia	Arthropoda	Insecta	Lepidoptera	Nymphalidae	Aglais	Aglais io	Nymphalis io (Linnaeus, 1758)	59.09704	5.62328	50	NA	NA	NA	2014-08-06	6	8	2014	5130677	4535827
1529	164199710	8a7884fe-f762-11e1-a439-00145eb45e9a	NA	Animalia	Arthropoda	Insecta	Lepidoptera	Nymphalidae	Aglais	Aglais io	Nymphalis io (Linnaeus, 1758)	49.134833	8.904681	NA	NA	NA	NA	2006-06-12	12	6	2006	5130677	4535827
1530	1275386454	b94fcfd1-f3a5-44bc-bc50-d3e5f80a733d	urn:catalog: DMSA:DMSA_ENTO_LEPIDOP:BUT 51675:51675	Animalia	Arthropoda	Insecta	Lepidoptera	Nymphalidae	Aglais	Aglais io	Nymphalis io (Linnaeus, 1758)	51.366667	-0.933333	NA	NA	NA	NA	1976-07-02	2	7	1976	5130677	4535827
1531	3349201602	d8cd16ba-bb74-4420-821e-083f2bac17c2	MN142331	Animalia	Arthropoda	Insecta	Lepidoptera	Nymphalidae	Aglais	Aglais io	Nymphalis io (Linnaeus, 1758)	49.51	7.08	NA	NA	NA	NA	2012-03-26	26	3	2012	5130677	4535827
1532	3885857094	857bce66-f762-11e1-a439-00145eb45e9a	https://www.zobodat.at/belege.php?id=101807909	Animalia	Arthropoda	Insecta	Lepidoptera	Nymphalidae	Aglais	Aglais io	Nymphalis io (Linnaeus, 1758)	48.079444	14.824444	500	NA	320	NA	2014-09-10	10	9	2014	5130677	4535827
1533	3885910270	857bce66-f762-11e1-a439-00145eb45e9a	https://www.zobodat.at/belege.php?id=101802787	Animalia	Arthropoda	Insecta	Lepidoptera	Nymphalidae	Aglais	Aglais io	Nymphalis io (Linnaeus, 1758)	48.070833	14.794444	500	NA	320	NA	2008-04-27	27	4	2008	5130677	4535827
1534	1022839338	e6c97f6e-e952-11e2-961f-00145eb45e9a	NA	Animalia	Arthropoda	Insecta	Lepidoptera	Nymphalidae	Aglais	Aglais io	Nymphalis io (Linnaeus, 1758)	51.105126	14.612439	3.31	NA	NA	NA	2014-09-04T15:46:27	4	9	2014	5130677	4535827
1535	296568612	719c947a-f762-11e1-a439-00145eb45e9a	NA	Animalia	Arthropoda	Insecta	Lepidoptera	Nymphalidae	Aglais	Aglais io	Nymphalis io (Linnaeus, 1758)	50.666981	11.233177	NA	NA	NA	NA	2009-06-06	6	6	2009	5130677	4535827
1536	2284412228	6c032b27-e4fe-4bc9-8f11-6b5f864910ce	urn:lsid:biosci.ohio-state.edu:osuc_occurrences:CMNHENT0118247	Animalia	Arthropoda	Insecta	Lepidoptera	Nymphalidae	Aglais	Aglais io	Nymphalis io (Linnaeus, 1758)	35.9833	138.3833	NA	NA	NA	NA	1985-07-25	25	7	1985	5130677	4535827
1537	2382956391	84ede380-f762-11e1-a439-00145eb45e9a	RUBIN-SEMF.247894	Animalia	Arthropoda	Insecta	Lepidoptera	Nymphalidae	Aglais	Aglais io	Nymphalis io (Linnaeus, 1758)	62.619107	29.745202	100	NA	83	7	2019-04-25	25	4	2019	5130677	4535827
1538	164199605	6158f5c2-f762-11e1-a439-00145eb45e9a	NA	Animalia	Arthropoda	Insecta	Lepidoptera	Nymphalidae	Aglais	Aglais io	Nymphalis io (Linnaeus, 1758)	52.386763	9.971214	NA	NA	NA	NA	2003-06-12	12	6	2003	5130677	4535827
1539	3885890862	857bce66-f762-11e1-a439-00145eb45e9a	https://www.zobodat.at/belege.php?id=101807518	Animalia	Arthropoda	Insecta	Lepidoptera	Nymphalidae	Aglais	Aglais io	Nymphalis io (Linnaeus, 1758)	48.778287	14.998409	500	NA	502	NA	2014-07-13	13	7	2014	5130677	4535827
1540	3351720370	d8cd16ba-bb74-4420-821e-083f2bac17c2	MN140888	Animalia	Arthropoda	Insecta	Lepidoptera	Nymphalidae	Aglais	Aglais io	Nymphalis io (Linnaeus, 1758)	39.94	16.15	NA	NA	NA	NA	2011-06-20	20	6	2011	5130677	4535827
1541	3885852428	857bce66-f762-11e1-a439-00145eb45e9a	https://www.zobodat.at/belege.php?id=101809271	Animalia	Arthropoda	Insecta	Lepidoptera	Nymphalidae	Aglais	Aglais io	Nymphalis io (Linnaeus, 1758)	48.079444	14.824444	500	NA	320	NA	2015-07-20	20	7	2015	5130677	4535827
1542	1064284888	84ede380-f762-11e1-a439-00145eb45e9a	RUBIN-SEMF.132287	Animalia	Arthropoda	Insecta	Lepidoptera	Nymphalidae	Aglais	Aglais io	Nymphalis io (Linnaeus, 1758)	55.72435	13.28363	10	NA	75	5	2000	NA	NA	2000	5130677	4535827
1543	1848510047	346a9b13-5c96-4793-bcd7-d6614950e726	NA	Animalia	Arthropoda	Insecta	Lepidoptera	Nymphalidae	Aglais	Aglais io	Nymphalis io (Linnaeus, 1758)	59.09682	5.62499	50	NA	NA	NA	2014-08-06	6	8	2014	5130677	4535827
1544	1064326706	84ede380-f762-11e1-a439-00145eb45e9a	RUBIN-SEMF.174488	Animalia	Arthropoda	Insecta	Lepidoptera	Nymphalidae	Aglais	Aglais io	Nymphalis io (Linnaeus, 1758)	60.171464	24.930414	10	NA	10	0	2009	NA	NA	2009	5130677	4535827
1545	3351555498	d8cd16ba-bb74-4420-821e-083f2bac17c2	MN141365	Animalia	Arthropoda	Insecta	Lepidoptera	Nymphalidae	Aglais	Aglais io	Nymphalis io (Linnaeus, 1758)	44.14	5.32	NA	NA	NA	NA	2011-07-29	29	7	2011	5130677	4535827
1546	164199704	8a00478c-f762-11e1-a439-00145eb45e9a	NA	Animalia	Arthropoda	Insecta	Lepidoptera	Nymphalidae	Aglais	Aglais io	Nymphalis io (Linnaeus, 1758)	50.886005	9.878016	NA	NA	NA	NA	2006-06-12	12	6	2006	5130677	4535827
[truncated: 184,478 more rows]
